# Supplementary material for: Secreted phospholipase PLA2G5 acts as a hemolytic factor in sepsis
Source: J Clin Invest. 2026 May 1;136(9):e195001. doi: 10.1172/JCI195001 (PMC13132393; doi:10.1172/JCI195001)
Supplement: Supplemental tables 1-4 [file jci-136-195001-s023.xlsx]

## Sheet: Table_S1
gene_symbol	BM_LPSantiPla2g5	SP_LPSantiPla2g5	LU_LPSantiPla2g5	TH_LPSantiPla2g5	KI_LPSantiPla2g5	CO_LPSantiPla2g5	iLN_LPSantiPla2g5
Esam	1.1307	0	0	0	0	0	0
Dusp3	0.9987	0	0	0	0	0	0
Adgre1	0.7964	0	0	0	0	0	0
Mrvi1	1.1154	0	0	0	0	0	0
Vmp1	0.5825	0	0	0	0	0	0
Lims1	0.6869	0	0	0	0	0	0
Plek	0.7076	0	0	0	0	0	0
Itgb3	1.0763	0	0	0	0	0	0
Lgmn	0.8664	0	0	0.7053	0	0	0
Ctsl	0.7775	0	0	0	0	0	0
Clu	0.6759	0	0	0	0	0	0
Serping1	1.2569	0	0	0	0	0	0
Fth1	0.489	0	0	0	0	0	0
Idh1	0.9489	0	0	0	1.5562	0	0
Marco	0.9487	0.6707	0	0	0	0	0
Rsu1	0.7156	0	0	0	0	0	0
Anxa5	0.6766	0	0	0	0	0	0
Vcam1	0.9877	0	0	0	0	0	0
Tmem176b	0.9977	0	0	0	0	0	0
Cd9	0.6546	0	0	0	0	0	0
Rgs10	0.8961	0	0	0	0	0	0
Tpm4	0.7287	0	0	0	0	0	0
Itga2b	1.2766	0	0	0	0	0	0
Ccl2	1.1162	0	0	0	0	0	0
Igfbp7	1.2381	0	0	0	0	0	0
C1qc	1.2218	0.6203	0	0	0	0	0
C1qb	0.7009	0	0	0	0	0	0
Thbs1	1.1095	0	0	0	0	0	0
Lgalsl	1.1638	0	0	0	0	0	0
Tlr1	1.1234	0	0	0	0	0	0
Gp5	1.2348	0	0	0	0	0	0
Cd302	0.9498	0	0	0	0	0	0
Kalrn	1.1888	0	0	0	0	0	0
Actg1	0.406	0	0	0	0	0	0
Dhrs3	0.8862	0	0	0	0	0	0
Stfa1	1.1511	0	0	0	0	0	0
Inafm2	0.7757	0	0	0	0	0	0
Col6a1	2.4517	0	0	0	0	0	0
Timp1	1.9908	-0.8294	-1.1236	0	0	0	0
Rarres2	2.4202	0	0	0	0	0	0
Cxcl14	2.5613	0	0	0	0	0	0
Fstl1	2.5378	0	0	0	0	0	0
Lox	2.109	0	0	0	0	0	0
Igfbp5	2.2915	0	0	0	0.5512	0	0
Wisp2	2.5581	0	0	0	0	0	0
Cyr61	2.7253	0	0	0	0	0	0
Ibsp	2.6028	0	0	0	0	0	0
Ly6g6f	2.3945	0	0	0	0	0	0
Cxcl12	3.1115	0	0	0	0	0	0
Serpinh1	2.3915	0	0	0	0	0	0
Alox12	1.6135	0	0	0	0	0	0
Col1a1	2.0507	0.9393	0	0	0	0	0
Vwf	1.3463	0	0	0	0	0	0
Angptl4	1.4302	0	0	0	0	0	0
Cavin1	1.499	0	0.9036	0	0	0	0
Sparc	1.7256	0	0	0	0	0	0
Timp3	1.4609	0	0	-0.9556	0	0	0
P2rx1	1.3595	0	0	0	0	0	0
F2rl2	1.8099	0	0	0	0	0	0
Treml1	1.6624	0	0	0	0	0	0
Pdgfrb	1.8597	0	0	0	0	0	0
Selp	1.9879	0	0	0	0	0	0
Ppbp	1.8468	0	0	0	0	0	0
Pf4	1.4966	0	0	0	0	0	0
Col1a2	2.0282	0	0	0	0	0	0
Cald1	1.5847	0	0	0	0	0	0
Gp9	1.9614	0	0	0	0	0	0
Clec1b	1.3119	0	0	0	0	0	0
Bgn	1.4162	0	0	0	0	0	0
Col4a1	1.6626	0	0	0	0	0	0
Ccl7	1.5358	0	0	0	0	0	0
C1qa	1.3107	0.7799	0	0	0	0	0
Ctla2a	1.3255	0	0	0	0	0	0
Gp1ba	1.6861	0	0	0	0	0	0
Gp1bb	2.0405	0	0	0	0	0	0
Fabp4	1.6946	0	0	0	0	0	0
Ckb	0	1.7298	0	0	0	0	0
Nr1h3	1.1246	1.6806	0	0	0	0	0
Spic	1.2375	1.09	0	0	0	0	0
Hmox1	0.8864	1.2628	0	1.3718	0	0	0
Cd5l	1.3992	2.0857	0	0	0	0	0
Aif1	0	1.3393	0	0	0	0	0
Slc40a1	0	2.5773	0	0	0	0	0
Treml4	0	1.6445	0	0	0	0	0
Agap1	0	1.3389	0.7538	0	0	0	0
Cd52	0	0.569	0	0.5961	0	0	0
Bcl11a	0	0.5733	0	0	0	0	0
Cfp	0	0.5262	0	0	0	0	0
Ube2c	0	1.0426	0	0	0	0	0
Cd79a	0	0.5448	0	0	0	0	0
Fcgrt	0	0.9886	0	0	0	0	0
Ctsd	0	0.608	0	0	0	0	0.5625
Dynll1	0	0.4657	0.6311	0	0	0.695	0
Timp2	0	0.9783	0	0	0	0	0
Igfbp4	0	0.7535	0	0.7844	0	0	0
Agr2	0	0	0	0	0	0.3748	0
Ctsb	0.4201	0.3604	0	0.4838	0	0	0
Retnlg	0	0.8784	0	0	0	0	0
Clec4n	0	0.9069	0	0	0	0	0
Ltb	0	0.699	0	0	0	0	0
Csf1r	0	0.9471	0	0	0	0	0
Ms4a1	0	0.6925	0	0	0	0	0
Lipa	0	0.7835	0	0	1.047	0	0
Scd2	0	0	0	0	0	0.8342	0
Rps26	0	0.2368	0	0	0	0	0
Pdia4	0	0.5171	0	0	0	0	0
Fabp5	0	0.4562	0	0	0	0	0
Macf1	0	0.6397	0	0	0	0	0
Ugdh	0	0	0	0	0	0.6724	0
Ugt2b34	0	0	0	0	0	0.743	0
Cd37	0	0.4743	0	0	0	0	0
Tagln	0	1.1274	0	0	0	0	0
Ppp1r18	0	0.6641	0	0	0	0	0
Tgfbi	0	0.8019	0	0	0	0	0
Acta2	0	0.7853	0	0	0	0	0
Bank1	0	0.6432	0	0	0	0	0
H2.Ob	0	0.6874	0	0	0	0	0
Pilra	0	0.9829	0	0	0	0	0
Tmsb4x	0.3555	0.2571	0	0.2903	0	0	0
Ftl1	0	0.3561	0	0.5591	0	0	0
Hmgb2	0	0.3852	0	0	0	0	0
Hist1h1b	0	1.0614	0	0	0	0	0
Cks2	0	0.5322	0	0	0	0	0
mt.Rnr1	0	0.3573	0	0	0	0	0
mt.Rnr2	0	0.2803	0	0	0	0	0
Lgals1	0	0.6384	0	0	0	0	0
Lyz2	0	0.4738	0	0	0	0	0
X9930111J21Rik2	0	0.491	0	0	0	0	0
Ifi27l2a	-0.5452	0.371	0	0	0	0	0
Slc48a1	0	0.6157	0	0	0	0	0
Mndal	0	0.3801	0	0	0	0	0
Iglc3	0	0.4796	0	0	0	0	0
Iglc1	0	0.511	0	0	0	0	0
CT010467.1	0	0.3843	0	0	0	0	0
Cav2	0	0	1.0855	0	0	0	0
Ramp2	0	0	0.9323	0	0	0	0
Inmt	0	0	1.5113	0	0	0	0
Cav1	0	0	1.4258	0	0	0	0
Dusp6	0	0	0.7467	0	0	0	0
Myh10	0	0	0.8644	0	0	0	0
Dpysl2	0	0	0.7308	0	0	0	0
Sftpc	0	0	0.5744	0	0	0	0
Cbr2	0	0	1.0831	0	0	0	0
Fam198b	0	0	1.138	0	0	0	0
Cyp4b1	0	0	0.6686	0	0	0	0
Sema3c	0	0	0.991	0	0	0	0
Tspan12	0	0	1.0021	0	0	0	0
Hpgd	0	0	1.091	0	0	0	0
Plscr4	0	0	1.7103	0	0	0	0
Clec1a	0	0	2.191	0	0	0	0
Ephx1	0	0	0.8982	0	0	0	0
Bmp6	0	0	1.6938	0	0	0	0
Fmo2	0	0	0.7407	0	0	0	0
Fmo1	0	0	1.0553	0	0	0	0
Clec14a	0	0	0.6831	0	0	0	0
Cavin2	0	0	1.229	0	0	0	0
Cyp2f2	0	0	0.7869	0	0	0	0
Mettl7a1	0	0	1.2317	0	0	0	0
Gstm1	0	0	0.8154	0	0	0	0
Tspan7	0	0	1.396	0	0	0	0
Calcrl	0	0	1.5649	0	0	0	0
Kctd12	0	0	0.9713	0	0	0	0
Tef	0	0	0	0	2.1308	1.655	0
Per3	0	0	1.3987	0	0	1.8219	0
Smim24	0	0	0	0	0	1.1993	0
Gpx3	0	0	0	0.9309	0	0	0
Chd3	0	0	0	1.098	0	0	0
Hagh	0	0	0	0	0.5998	0	0
Pter	0	0	0	0	1.1884	0	0
Ptx3	0	0	0	0	0	-1.9224	0
Plin2	0	0	0	0.6827	0	0	0
Plac8	-0.3773	0	0	0	0	0	0
Cxcl5	0	0	0	0	0	-1.3984	0
Mgp	0	0	0	0.8492	0	0	0
Tyrobp	0	0	0	0.6338	0	0	0
Prss8	0	0	0	0	0.703	0	0
Gas6	0	0	0	0.938	0	0	0
Ly6d	-0.4861	0	0	0	0	0	0
Ttyh2	0	0	0	0	1.0058	0	0
Bach2	-0.9376	0	0	0	0	0	0
Pla2g2d	0	0	0	0	0	0	0.6978
Cldn8	0	0	0	0	0	-1.1872	0
Socs3	0	0	0	0	0	-1.0077	0
Gsdmc4	0	0	0	0	0	-0.7997	0
Ttr	0	0	0	0	0	0	0
Tnfaip8	0	0	0	0	0.835	0	0
Vmn1r13	-0.4795	0	0	0	0	0	0
Sprr2a2	0	0	0	0	0	-0.5764	0
Rnf213	-0.741	0	0	0	0	0	0
Sprr2a3	0	0	0	0	0	-0.7436	0
Ifit1bl1	-0.7439	0	0	0	0	0	0
Gm11225	0	0	0	0	0	0	-0.7187
Gsdmcl2	0	0	0	0	0	-0.9904	0
Ccl21a	0	0	0	1.2587	0	0	0
Gm37357	-1.1824	0	0	0	0	0	0
Gm43412	-1.2698	0	0	0	0	0	0
X1700097M23Rik	0	0	0	0.8322	0	0	0
Utp20	0	-0.6508	0	0	0	0	0
Mettl1	0	-0.9384	0	0	0	0	0
Odc1	0	-0.4959	0	0	0	0	0
Gzmb	0	-0.615	0	0	0	0	0
Srgn	0	-0.3545	0	0	0	0	0
Upp1	0	-1.0727	0	0	0	0	0
Pfkp	0	-0.6678	0	0	0	0	0
Psme1	0	-0.3995	0	0	0	0	0
Pabpc1	0	-0.2702	0	0	0	0	0
Vdr	0	-1.9163	0	0	0	0	0
Lnpep	0	-0.4852	0	0	0	0	0
Satb1	0	-0.6628	0	0	0	0	0
Hsp90ab1	0	-0.2879	0	0	0	0	0
Dusp1	0	-1.0472	0	0	0	0	0
Dnase1l3	0	-0.5396	0	0	0	0	0
Shmt2	0	-0.52	0	0	0	0	0
Ifitm3	0	-0.2647	0	0	0	0	0
Lcn2	0	-0.424	0	0	0	0	0
Il1rn	0	-0.802	0	0	0	0	0
Psma7	0	-0.3499	0	0	0	0	0
Rbm3	0	-0.3668	0	0	0	0	0
Pkm	0	-0.3362	0	0	0	0	0
Mif	0	-0.6893	0	0	0	0	0
Ccl5	0	-0.4855	0	0	0	0	0
Larp1	0	-0.4215	0	0	0	0	0
Ccr7	0	-1.0383	0	0	0	0	0
Fgl2	0	-0.7758	0	0	0	0	0
Rcc2	0	-0.5602	0	0	0	0	0
Ramp3	0	-1.6967	0	0	0	0	0
Zfp36l2	0	-0.6098	0	0	0	0	0
Calhm6	0	-0.8477	0	0	0	0	0
Phgdh	0	-0.6079	0	0	0	0	0
Cebpb	0	-0.4865	0	0	0	0	-0.9422
Spop	0	-0.4707	0	0	0	0	0
Cxcl2	0	-1.0733	0	0	0	0	0
Fcgr4	0	-0.5833	0	0	0	0	0
Serpina3f	0	-1.5797	0	0	0	0	-1.0171
AW112010	0	-0.346	0	0	0	0	0
Eif5a	0	-0.356	0	0	0	0	0
Rps2.ps10	0	-0.3989	0	0	0	0	0
Mxd1	0	-0.6166	-0.8041	0	0	0	0
Hspb1	0	0	-0.7883	0	0	0	0
Ndrg1	0	-1.1541	-1.3331	0	0	0	0
Stxbp5	0	0	-0.9844	0	0	0	0
Tmcc3	0	0	-1.3618	0	0	0	0
Ddit4	0	0	-1.1091	0	0	0	0
Igfbp3	0	0	-0.9881	0	0	0	0
Wars	0	-1.0437	-1.6083	0	0	0	0
Vcan	0	0	-1.1706	0	0	0	0
Ciita	0	0	-1.6671	0	0	0	0
Pim1	0	0	-0.7374	0	0	0	0
Fkbp5	0	0	-0.9816	0	0	0	0
Tapbp	0	0	-0.5201	0	0	0	0
Pfkfb3	0	0	-0.8015	0	0	0	0
Itgb6	0	0	-0.9002	0	0	0	0
Zbp1	-0.6415	-0.4791	-0.7119	0	0	0	0
Trp53inp1	0	0	-0.9637	0	0	0	0
Glipr2	0	0	-0.7281	0	0	0	0
Rnf19b	0	0	-0.9828	0	0	0	0
Gbp9	0	0	-0.9996	0	0	0	0
Cxcl9	1.0971	-0.8931	-1.1389	0	0	0	0
Eln	0	0	-0.978	0	0	0	0
Emp1	0	0	-0.7919	0	0	0	0
Nupr1	0	-1.2232	-0.9639	0	0	0	0
Ido1	0	0	-1.9983	0	0	0	0
Mt2	0	-1.4695	-1.4812	0	0	0	0
Mt1	0	-0.9205	-1.2181	0	0	0	0
Ccl22	0	0	-1.2264	-0.9723	0	0	0
Loxl1	0	0	-0.8514	0	0	0	0
AA467197	0	-1.4539	-1.5197	-0.8968	0	0	0
Gbp8	0	0	-1.8006	0	0	0	0
Ubd	0	-1.3494	-1.5211	0	0	0	0
Dennd3	0	0	-0.861	0	0	0	0
Tgm2	0	-0.9759	-1.0796	0	0	0	0
Akap12	0	0	-0.6304	0	0	0	0
Batf2	0	0	-2.1974	0	0	0	0
Olfr56	0	0	-1.7795	0	0	0	0
Rap1gap	0	0	-0.9734	0	0	0	0
Serpina3g	0	-1.1635	-1.0934	0	0	0	0
Gvin1	0	0	-0.849	0	0	0	0
Irgm1	0	0	-1.0473	0	0	0	0
Fbxo31	0	0	-0.8576	0	0	0	0
Mocs1	0	0	-1.0029	0	0	0	0
Il18bp	0	0	-0.8015	0	0	0	0
Ifi204	0	0	-0.9122	0	0	0	0
Gm4070	0	0	-0.8263	0	0	0	0
Gm43302	0	0	-1.408	0	0	0	0
Gbp4	0	-0.8218	-1.683	0	0	0	-0.624
H2.DMb1	0	0	-0.9126	0	0	0	0
Gm12250	0	0	-1.9189	0	0	0	0
Gm2564	0	0	-1.0736	0	0	0	0
Gm26880	0	0	-0.916	0	0	0	0
AU020206	0	0	-0.6556	0	0	0	0
Gm26809	0	-0.5378	-0.784	0	0	-0.768	0
Gm43305	0	0	-1.1493	0	0	0	0
Gm9973	0	-0.81	-0.8532	0	0	0	0
Gm48942	0	-0.5459	-0.7502	0	0	0	0
AC160336.1	0	-0.5179	-0.7747	0	0	0	0
Cd274	0	0	-1.5345	0	-2.139	0	0
Cdkn1a	0	-0.9715	-0.9763	0	-1.8864	0	0
Samhd1	-0.7743	-0.5334	-1.0113	0	-1.5982	0	0
Gbp3	0	-0.7061	-1.1668	0	-0.9729	0	0
Gbp2	0	-1.6211	-1.7128	0	-1.3402	-1.3902	-0.8473
Errfi1	0	-1.083	-0.9989	0	-1.1634	0	-1.26
Tap1	0	-0.4902	-0.8979	0	-1.4819	-1.1379	0
Gbp7	0	-0.7031	-1.1181	0	-1.8628	0	0
Iigp1	0	-1.041	-1.4523	0	-2.1152	0	0
Gm4841	0	0	-1.5264	0	-2.3248	0	0
Gm4951	0	0	-1.3288	0	-1.369	0	0
Nlrc5	0	-0.7061	-1.2196	0	-1.4076	0	0
Igtp	0	-0.797	-1.3186	0	-1.6228	0	0
Ifi47	-0.6273	-0.5799	-1.0346	0	-2.0528	0	0
Tgtp2	0	-0.765	-1.2886	0	-1.8552	0	0
Tgtp1	0	-0.8628	-1.4266	0	-1.9328	0	0
F830016B08Rik	0	0	-0.9679	0	-1.5811	0	0
Gbp6	0	0	-1.1568	0	-1.3987	0	0
Erbb3	0	0	0	0	-0.8452	0	0
Irf1	0	-0.8035	0	0	-1.6658	0	0
Glrx	0	0	0	0	-1.3869	0	0
Miox	0	0	0	0	-0.9036	0	0
Vwa5a	0	0	0	0	-0.8236	0	0
Xdh	0	0	-0.8122	0	-1.1384	-0.9487	0
Npas2	0	0	0	0	-2.2306	0	0
Stat1	0	0	-0.5669	0	-0.6748	0	0
Nek7	0	0	0	0	-0.723	0	0
H6pd	0	0	0	0	-0.6696	0	0
Rora	0	0	0	0	-0.9045	0	0
Isg15	0	0	0	0	-1.11	0	0
Snx10	0	0	-0.8534	0	-0.9816	0	0
Cyren	0	0	0	0	-1.361	0	0
Ces1d	0	0	0	0	-0.979	0	0
Irgm2	0	0	0	0	-0.9263	0	0
Psmb9	0	0	0	0	-0.9592	-0.7985	0
Pnp	0	0	0	0	-1.0593	0	0
Trim11	0	0	0	-1.3161	0	0	0
Pdcd4	0	0	0	-1.2843	0	0	0
Ctla4	0	0	0	-1.3168	0	0	0
Slc43a1	0	0	0	-1.5368	0	0	0
Syt13	0	0	0	-2.1704	0	0	0
Ptgr1	0	0	0	-1.771	0	0	0
Sytl1	0	0	0	-1.6441	0	0	0
Eif2ak3	0	0	0	-2.0732	0	0	0
Ccl17	0	0	0	-1.3793	0	0	0
Neil1	0	0	0	-1.4258	0	0	0
Col27a1	0	0	0	-1.3619	0	0	0
Rnf157	0	0	0	-1.2976	0	0	0
Rn7sk	0	0	0	-2.5688	0	0	0
Gramd3	0	0	0	-1.0235	0	0	0
Cdkn1b	0	0	0	-0.833	0	0	0
Tube1	0	0	0	-1.0378	0	0	0
Ifngr1	0	0	0	-0.9022	0	0	0
Itk	0	0	0	-0.9709	0	0	0
Pde4d	0	0	0	-1.082	0	0	0
Emb	0	0	0	-0.8456	0	0	0
Xrcc6	0	0	0	-0.9913	0	0	0
Desi1	0	0	0	-1.1237	0	0	0
Sik1	0	0	0	-0.9186	0	0	0
Nr3c1	0	0	0	-0.5422	0	0	0
Ccl20	0	0	0	-0.8265	0	0	0
Bcl2l11	0	0	0	-1.2067	0	0	0
Sla2	0	0	0	-1.0748	0	0	0
Slc7a11	0	0	0	-0.7245	0	0	0
Ptpn22	0	0	0	-0.812	0	0	-0.8753
Notch2	0	0	0	-0.7912	0	0	0
Mier1	0	0	0	-0.722	0	0	0
Epb41	0	0	0	-0.9978	0	0	0
Aff1	0	0	0	-0.7506	0	0	0
Actb	0	0	0	-0.5346	0	0	0
Pan3	0	0	0	-0.6929	0	0	0
Cux1	0	0	0	-0.6341	0	0	0
Zc3hav1	0	0	0	-0.4956	0	0	0
Cbx3	0	0	0	-0.4888	0	0	0
Edem1	0	0	0	-0.7631	0	0	0
Pde3b	0	0	0	-1.1276	0	0	0
Tsc22d3	0	-0.4601	0	-0.7355	0	0	0
Plekha2	0	0	0	-0.8368	0	0	0
Ppp1r21	0	0	0	-0.8638	0	0	0
Ppp1r16b	0	0	0.7891	-0.781	0	0	0
Arap2	0	0	0	-0.801	0	0	0
Txnip	0	0	-0.5369	-0.5641	0	0	0
Tex2	0	0	0	-1.0966	0	0	0
Tapt1	0	0	0	-1.0485	0	0	0
Kmt2d	0	0	0	-0.5476	0	0	0
Selplg	0	0	0	-0.5629	0	0	0
Gpr171	0	0	0	-1.086	0	0	0
P2ry10	0	0	0	-1.1969	0	0	0
Klf13	0	0	0	-0.5395	0	0	0
Nsd3	0	0	0	-0.6271	0	0	0
Patj	0	0	0	-0.932	0	0	0
Gm12940	0	0	0	-0.6932	0	0	0

## Sheet: Table_S2
gene_symbol	BM_LPSDay0.5	SP_LPSDay0.5	LU_LPSDay0.5	TH_LPSDay0.5	KI_LPSDay0.5	CO_LPSDay0.5	iLN_LPSDay0.5	up	down
Cxcl2	4.65	6.43	7.16	6.51	6.25	4.13	4.74	0	1
AA467197	2.31	5.17	5.67	2.76	4.42	0	5.53	0	1
Cxcl11	3.32	5.19	4.95	3.72	4.52	0	5.48	0	0
Acod1	4.71	6.09	5.89	5.18	3.84	0	5.65	0	0
Serpina3f	4.59	4.53	5.99	4.42	4.15	0	3.93	0	1
Cxcl1	3.31	0	4.45	5.62	5.68	3.71	3.75	0	0
Gm45774	0	0	4.29	4.42	5.74	3.13	4.32	0	0
Mt1	0	3	4.46	4.05	4.33	1.55	3.52	0	1
Lcn2	1.43	3.07	5.2	4.02	5.15	2.63	3.62	0	1
Mt2	1.91	4.39	5.94	4.88	5.4	2.74	4.57	0	1
Ccl7	2.35	3.37	3.71	5.47	2.86	4.23	3.98	1	0
Cxcl5	0	3.45	3.17	4	4.56	4.79	3.04	0	1
Serpina3n	0	2.02	4.01	4.83	2.68	3.65	2.08	0	0
Gm9973	1.51	2.56	3.39	4.2	3.02	3.51	2.66	0	1
Slfn4	2.29	3.61	5.97	0	3.4	2.5	3.54	0	0
Olfr56	3.39	3.87	3.8	0	4.17	0	2.89	0	1
Ccl2	3.38	3.71	3.3	4.66	4.76	4.41	2.68	1	0
Iigp1	3.54	2.82	4.12	3.59	6	3.93	3.08	0	1
Gm12250	4.14	3.5	4.09	4.27	5.86	4.24	3.43	0	1
Gbp3	3.96	2.14	3.58	2.59	4.51	3.27	2.29	0	1
Ifit1	4.01	2.85	3.98	2.68	4.22	3.15	2.69	0	0
Ifit2	3.82	2.33	3.39	2.99	5.26	2.31	3.15	0	0
Tgtp2	4.06	2.43	3.06	3.11	4.99	2.54	2.03	0	1
Tgtp1	4.37	2.41	3.29	2.85	5.08	2.76	2.14	0	1
Cd274	3.15	2.72	4.19	2.26	5.88	2.49	2.95	0	1
Igtp	3.06	2.29	3.55	2.35	5.73	3.02	2.55	0	1
Irgm1	3	2.37	3.25	2.6	5.27	2.68	2.34	0	1
Ifi47	3.08	2.39	3.16	2.13	5.08	2.95	2.11	0	1
Socs3	2.74	3.67	3.06	2.3	5.06	3.95	2.99	0	1
Gm43302	3.02	2.57	4.97	2.25	4.54	3.81	3.08	0	1
Gbp5	3.92	3.5	4.54	3.56	4.94	4.12	3.41	0	0
Zbp1	4.98	3.82	4.34	3.21	4.77	3.4	3.23	0	1
Gbp6	4.6	2.91	4.47	2.96	5.18	3.78	3.01	0	1
Ifi211	3.21	2.9	4.18	2.94	4.82	3.1	3.09	0	0
Ifi205	3.97	2.5	4.54	3.39	4.53	3.21	2.89	0	0
Ifit3	3.7	2.89	4.25	3.67	4.5	2.92	3.36	0	0
Isg15	3.75	3.74	4.09	3.47	4.92	2.81	3.75	0	1
Irf7	3.65	3.53	3.98	3.17	4.2	2.08	3.17	0	0
Ifit3b	3.55	3.13	3.78	3.15	4.21	2.57	2.85	0	0
Cxcl9	5.08	4.38	6.89	3.69	4.26	3.3	4.34	1	1
Ubd	4.68	3.75	5.13	2.32	4.09	1.98	2.83	0	1
Oasl1	3.77	4.27	5.3	2.73	4.37	1.46	3.76	0	0
Gbp2	5.52	4.24	4.51	3.12	7.14	3.42	3.69	0	1
Cd14	4.23	2.75	4.52	5.12	6.62	2.49	4.01	0	0
Timp1	4.09	4.38	5.14	5.6	5.57	3.35	4.39	1	1
Cxcl10	4.51	3.71	5.6	4.19	5.58	3.38	4.36	0	0
Il6	4.21	4.09	4.23	4.04	4.56	0	0	0	0
Ccl5	3.98	3.03	2.62	3.5	3.77	2.97	0	0	1
Cfb	4.34	2.97	3.58	2.38	1.77	1.51	1.24	0	0
Ifi44	3.78	1.83	2.81	2.34	2.68	4.13	2.23	0	0
Oasl2	2.52	2.33	2.86	2.19	3.39	2.67	2.94	0	0
Ifitm3	2.85	1.94	2.69	2.33	2.93	2.56	2.42	0	1
Phf11d	2.53	2.28	2.92	2.05	2.54	2.43	2.93	0	0
Wfdc17	2.64	3.07	3.34	2.56	1.88	2.62	2.56	0	0
Gbp4	3.35	3.13	3.53	1.55	2.8	2.16	2.56	0	1
Mx1	3.71	3.11	3.17	3.25	4.43	1.56	3.16	0	0
Oas1g	3.47	3.09	2.84	2.79	4.06	1.87	2.7	0	0
Gbp7	3.38	2.13	2.37	2.45	4.29	2.33	2.22	0	1
Dhx58	3.44	1.97	2.93	2.36	3.17	1.43	2.3	0	0
Usp18	3.19	2.68	2.79	2.38	3.33	1.65	1.83	0	0
Mlkl	1.93	3.07	2.67	2.02	4.53	2.27	1.97	0	0
Gm4951	2.96	1.96	3.91	2.37	4.06	3.08	2.09	0	1
Rtp4	3.14	1.95	2.92	2.93	3.17	3.02	1.86	0	0
Casp4	2.71	1.92	3.14	2.65	3.9	2.31	2.38	0	0
Xaf1	2.51	1.86	3.26	2.58	3.14	2.21	2.33	0	0
Ptx3	5.84	0	5.51	6.81	4.45	3.77	0	0	1
Il1r2	3.34	3.64	7.1	2.83	0	0	2.03	0	0
Fpr2	1.96	3.64	5.16	3.37	0	0	4.51	0	0
Saa3	4.86	1.58	5.81	3.27	2.25	3.4	3.4	0	0
Rsad2	2.47	2.75	4.78	3.8	2.96	1.8	3.68	0	0
Ifi204	3.18	2.47	5.45	3.07	3.15	2.16	2.93	0	1
Ccl12	5.15	4.54	4.06	4.7	0	2.66	2.1	0	0
Il1rn	3.57	4.8	4.95	4.38	2.69	1.39	4.82	0	1
Fcgr4	3.63	3.26	4.79	5.39	2.55	1.88	4.58	0	1
Ms4a6d	4.53	4.73	2.97	3.74	2.61	2.06	3.99	0	0
Upp1	3.88	4.04	3.88	2.66	3	1.5	2.18	0	1
Serpina3g	4.57	3.42	3.23	4.13	3.27	1.72	2.69	0	1
Gzmb	4.94	4	2.31	3.44	0	0	4.84	0	1
Ccl4	3.3	2.45	2.17	6.41	0	0	2.84	0	0
Tnip3	3.32	3.53	0	3.64	0	2.7	2.92	0	0
Mmp13	3.09	3.78	0	5.93	0	3.31	4.38	0	0
Oas3	2.37	4	2.77	2.67	0	2.32	2.99	0	0
Mmp3	0	3.47	2.53	4.76	0	3.89	3.88	0	0
Csf3	0	0	3.52	5.37	0	0	5.39	0	0
Ccl3	0	0	4.04	6.01	0	0	2.95	0	0
Ccl17	0	0	2.94	4.67	0	0	2.19	0	1
Plat	0	0	3.45	0	1.61	0	2.99	0	0
Fpr1	0	0	3.85	3.11	0	0	3.3	0	0
Ccl20	0	0	4.32	2.15	0	1.89	3.19	0	1
Ackr1	0	0	5.17	2.13	0	1.73	2.51	0	0
Tmem252	0	0	3.26	2.08	3.61	0	3.51	0	0
Gbp10	0	0	4.71	3.39	4.26	0	2.8	0	0
Selp	0	0	5.35	2.7	3.65	2.49	3.78	1	0
Steap4	0	0	3.4	4.16	4.15	3.29	2.3	0	0
Cxcl13	0	1.13	4.19	3.18	3.28	2.52	2.5	0	0
Slc15a3	2.34	2.6	3.1	2.77	0	0	2.12	0	0
Ccrl2	2.33	3.16	2.02	2.82	0	0	2.89	0	0
Lilr4b	1.56	2.37	4.26	3.66	0	0	3.2	0	0
Cd300lf	1.05	1.07	3.11	2.54	0	0	2.09	0	0
Lilrb4a	1.36	1.69	3.34	3.1	0	0	2.09	0	0
Hdc	1.75	2.4	2.58	2.48	0	0	0	0	0
Gadd45g	2.1	1.86	3.09	2.59	0	1.33	1.69	0	0
Ctla2a	1.65	1.39	2.93	2.45	0	1.48	1.42	1	0
Sod2	2.39	2.36	2.29	1.66	0	1.29	1.96	0	0
Fcgr2b	1.5	1.67	2.05	1.82	0	1.17	1.93	0	0
Tnfrsf9	3.99	3.3	3.52	1.08	0	0	1.39	0	0
Bcl2a1b	4.25	1.7	2.13	2.21	0	0	1.83	0	0
Bcl2a1a	4.34	1.6	1.87	2.75	0	0	1.43	0	0
Il1b	0	1.37	4.81	5.2	0	0	0	0	0
Cxcl3	0	0	4.44	3.9	0	0	0	0	0
Tnf	3.82	1.71	3.67	3.88	0	0	0	0	0
Msr1	2.96	0	3.15	2.75	0	0	0	0	0
Slfn1	1.7	0	3.8	2.71	0	0	1.25	0	0
Adamts4	0	2.43	5.05	0	4.36	4.85	0	0	0
Cdkn1a	1.57	2.46	3.37	1.47	5.19	0	1.87	0	1
Socs1	2.35	3.72	2.6	0	4.68	0	2.33	0	0
Pdk4	0	2.09	2.37	0	5.23	1.27	2.41	0	0
Sphk1	0	2.11	3.07	0	3.71	1.84	2.22	0	0
Slc39a14	0	2.06	4.24	1.43	3.28	1.15	3.2	0	0
Trex1	0	2.04	3.07	0	3.11	0	2.33	0	0
Speer6.ps1	0	2.89	3.19	0	3.2	0	3.47	0	0
Glipr2	0	2.6	2.28	1.7	3.75	0	1.79	0	1
Isg20	0	2.47	2.72	1.25	3.29	0	2.84	0	0
Litaf	0	1.28	2.54	1.69	2.94	0	1.11	0	0
Akap12	0	1.01	2.59	1.26	4.03	0	1.81	0	1
Maff	0	0	2.7	0	3.99	0	1.63	0	0
Hmga1	0	0	2.25	0	2.9	1.13	1.6	0	0
Gm42428	1.01	0	2.39	1.53	2.86	1.29	1.27	0	0
Gm48275	1.01	0	2.39	1.53	2.87	1.27	1.27	0	0
Stat3	0	0	1.59	1.26	2.74	1.26	1.19	0	0
Gm43305	0	0	2.26	1.47	2.89	1.4	1.1	0	1
Fmnl2	0	1.14	2.85	1.07	2.35	1.1	1.49	0	0
Snx10	0	1.07	1.84	1.43	3.45	1.31	1.54	0	1
Serpine1	0	0	3.4	0	3.55	0	0	0	0
Rasd1	0	0	4.6	0	3.45	0	0	0	0
Batf2	0	2.28	3.21	0	3.99	0	0	0	1
Gm4841	0	1.99	3.81	0	6.2	0	0	0	1
Gm43802	3.92	0	2.38	2.51	3.84	0	2.87	0	0
Mx2	3.02	0	4.03	3.87	4.18	0	1.99	0	0
F830016B08Rik	2.04	0	3.68	1.79	3.38	0	2.21	0	1
Phf11b	3.14	1.93	3.89	2.31	2.01	0	2.27	0	0
Map3k8	2.47	2.06	3.15	2.74	4.6	0	2.1	0	0
Calhm6	3.22	2.49	3.32	2.15	3.59	0	1.76	0	1
Cebpb	1.4	2.22	2.01	1.71	3.18	1.42	2.25	0	1
Daxx	2.47	1.8	1.84	1.32	2.21	1.49	2.55	0	0
Nupr1	2.08	1.81	1.72	1.69	2.04	1.12	2.03	0	1
Ifih1	2.65	1.63	1.95	2.11	2.62	1.06	2.69	0	0
Rnf213	2.31	2.07	2.2	2.4	2.64	1.67	2.29	0	1
Rnf19b	1.44	1.06	3.13	2.07	2.47	1.46	1.51	0	1
Tnfaip3	1.92	1.7	3.76	2.05	2.58	1.22	1.7	0	0
Nfkbiz	1.62	1.67	3.23	1.84	3.05	1.27	1.93	0	0
Samhd1	1.92	1.3	2.49	1.9	3.57	1.33	1.6	0	1
Lgals3bp	2.04	1.86	2.59	1.69	2.53	1.75	1.69	0	0
Trafd1	2.3	1.19	2.78	1.82	2.57	1.24	1.61	0	0
Trim30a	1.96	1.25	2.35	2.07	3.01	1.33	1.61	0	0
Trim30d	2.18	1.28	2.73	2.23	2.86	1.44	1.68	0	0
Sdc4	1.87	2.12	1.53	3.4	2.37	0	1.85	0	0
Car13	2.59	3.07	2.34	2.75	2.75	0	2.39	0	0
Bcl2a1d	3.49	1.77	2.28	2.57	2.51	0	1.97	0	0
Ifi206	2.95	1.84	2.38	2.46	2.35	0	1.33	0	0
Ifi213	3.22	1.89	1.92	2.89	1.98	0	1.59	0	0
Ifi208	2.55	1.8	1.75	2.4	2.93	0	1.38	0	0
Cd40	2	1.66	1.97	2.06	1.94	0	1.56	0	0
Parp10	2.26	1.3	2.25	1.55	2.47	0	1.34	0	0
Ms4a4c	2.51	0	2.01	2.88	1.87	0	0	0	0
Hp	1.57	0	1.95	3.07	2.71	1.13	0	0	0
Trim21	2.51	0	1.43	1.53	1.93	0	0	0	0
Uba7	1.78	0	1.16	1.62	2.47	0	0	0	0
Ddx58	1.5	0	1.6	1.53	2.21	0	0	0	0
B2m	1.65	0	1.72	1.38	2.15	0	0	0	0
Birc3	1.31	0	2.44	1.48	2.65	0	1.03	0	0
Arid5a	1.23	0	2.06	1.87	2.75	0	0	0	0
Bcl3	1.83	0	2.56	2.23	2.45	0	0	0	0
H2.T23	1.9	0	2.2	1.47	2.4	0	0	0	0
Gvin1	2.18	0	2.06	1.93	2.46	-1.47	1.2	0	1
Gm4070	2.15	1.02	2.09	1.97	2.37	-1.44	1.21	0	1
Fgl2	1.96	0	0	1.74	3.5	0	1.43	0	1
Irf1	2.2	1.51	1.87	1.49	3.86	0	1.43	0	1
Plin2	1.93	0	1.34	1.3	4.79	0	1.12	1	0
Gm13889	0	3.52	4.75	3.71	3.34	0	0	0	0
Gm45551	0	2.07	3.8	3.58	4.4	0	2.18	0	0
Tnfrsf12a	0	0	1.5	3.08	5.21	0	0	0	0
Plaur	0	0	2.04	3.91	4.1	1.84	0	0	0
Tmem173	0	0	1.32	1.59	2.89	1.8	0	0	0
C3	0	0	1.6	1.71	3.03	1.2	0	0	0
Gm26880	0	0	1.83	1.86	3.12	1.11	0	0	1
Irf9	0	0	1.57	1.74	1.95	1.57	0	0	0
Myd88	0	0	1.84	1.38	2.32	1.17	0	0	0
Slfn2	0	0	2.49	1.33	2.4	1.31	0	0	0
H2.Q4	0	0	1.21	1.65	2.27	0	1.66	0	0
Cyren	0	0	2.06	1.32	2.97	0	1.36	0	1
Tinagl1	-1.18	0	2.17	2.07	1.99	0	1.25	0	0
Junb	0	0	2.11	1.74	2.21	0	1.24	0	0
Fcer1g	0	0	2.6	1.96	1.7	0	1.14	0	0
Irak3	1.14	0	3.41	2.63	2.57	0	0	0	0
Serpina3m	0	0	4.11	2.33	2.8	0	0	0	0
Gm2564	0	0	3.78	1.65	2.17	0	0	0	1
Ch25h	0	0	2.14	3.82	3.46	0	0	0	0
Nfil3	0	0	3.11	4.09	3.01	0	0	0	0
Lox	0	1.95	2.17	2.52	3.43	0	0	1	0
Olfr1033	0	0	2.68	2.34	3.96	0	0	0	0
Rnf125	0	0	2.46	1.61	3.83	0	0	0	0
Cnbd2	0	0	2.1	1.67	3.43	0	0	0	0
Ampd3	0	0	2.5	2.93	2.64	0	0	0	0
Rhou	0	0	2.1	2.84	3.4	0	0	0	0
Gm16685	0	0	2.08	2.57	3	0	0	0	0
Eppk1	0	0	1.54	1.97	2.98	0	0	0	0
Rhoc	0	0	1.82	2.62	2.48	0	0	0	0
Csf1	0	0	1.71	2.63	2.5	0	0	0	0
Vcan	0	2.59	2.77	3.09	1.36	0	4.24	0	1
Depp1	0	0	1.63	3.49	1.99	0	3.1	0	0
Atf3	0	1.98	1.92	3.01	3.77	0	2.28	0	0
Ms4a4d	0	1.49	2.16	3.49	2.28	0	2.07	0	0
Fosl2	0	1.58	2.46	2.54	2.19	0	1.44	0	0
Psat1	0	2.64	0	0	2.54	2.58	1.97	0	0
Ccl11	0	3.26	0	1.81	1.99	0	2.44	0	0
Adamts1	0	2.07	1.36	2.66	2.13	1.74	3.14	0	0
Asns	0	3.08	1.19	1.46	1.99	2.3	2.07	0	0
Slc43a3	0	1.78	1.36	0	1.77	1.57	1.8	0	0
Emp1	0	1.5	1.65	0	1.75	0	2.27	0	1
Gm38316	0	2.41	1.97	0	2.04	0	1.49	0	0
Ppa1	1.78	2.15	1.11	0	2.5	0	1.86	0	0
Psme2	2.07	1.36	1.32	0	2.32	0	1.15	0	0
Tiparp	1.66	1.22	1.71	0	1.96	0	1.86	0	0
Naa25	1.17	1.35	1.59	0	1.98	0	1.28	0	0
Cirbp	1.44	1.55	1.25	1.33	1.83	1.68	1.28	0	0
Ogfr	1.67	1.47	1.41	1.02	2.26	1.33	1.47	0	0
Lgals9	1.78	1.37	1.82	0	1.93	1.89	1.3	0	0
Snhg5	1.15	1.67	1.4	0	2.03	1.34	1.54	0	0
Il15ra	2.08	2.08	0	1.14	1.49	0	1.46	0	0
Mmp14	2.07	1.47	1.23	1.79	1.39	0	0	0	0
Psme1	1.73	1.1	1.52	1.01	2.08	0	1.15	0	1
H2.T22	2.61	1.4	1.63	1.55	1.61	0	1.08	0	0
Tapbp	2.07	1.34	1.48	1.82	2.22	0	1.33	0	1
Tor3a	2.26	1.13	1.23	1.61	1.85	0	1.6	0	0
Plscr1	1.11	1.7	1.18	2.54	1.64	1.37	1.4	0	0
Ifitm2	1.2	1.14	1.9	2.47	1.17	1.12	1.95	0	0
Znfx1	0	1.07	1.79	1.58	1.81	1.07	1.53	0	0
Clic4	0	1.42	1.76	1.6	2.01	0	1.83	0	0
Vmp1	0	1.11	1.42	1.34	1.89	0	1.08	1	0
Birc2	0	1.01	1.39	1.36	2.06	0	1.09	0	0
Eif2ak2	1.14	1.55	1.82	1.38	2.76	0	1.9	0	0
Pnp	1.1	1.6	1.6	1.26	2.25	0	1.3	0	1
Srgn	1.02	1.17	2.42	1.75	1.53	0	1.4	0	1
Gm6977	1.22	2.03	1.55	1.36	1.2	0	1.42	0	0
Fth1	1.4	1.64	1.79	1.85	1.36	0	1.27	1	0
Pml	1.32	1.38	1.47	1.78	1.74	0	1.38	0	0
Slpi	0	0	2.36	2.23	0	4.53	0	0	0
Saa1	0	0	2.97	1.39	4.03	1.69	0	0	0
Gm20186	0	1.16	3.44	2.78	3.82	1.53	0	0	0
Lrg1	0	1.98	2.33	2.39	4.17	3.21	0	0	0
Tifa	0	1.07	3.34	2.35	3.58	2.84	1.52	0	0
Gm12840	0	1.25	3.73	2.31	4.55	2.34	1.09	0	0
AC160336.1	1.01	1.06	2.89	2.19	3.77	1.98	1.24	0	1
Gm26809	1.07	1.1	2.91	2.53	4.39	2.52	1.17	0	1
Gm48942	1.28	1.17	3.16	2.52	4.79	2.55	1.43	0	1
Tnfaip2	0	0	2.72	3.52	1.49	2.71	1.93	0	0
Slc10a6	0	0	2.23	2.78	3.15	2.61	2.3	0	0
Rhoj	0	0	2.04	2.36	2.01	1.25	2.14	0	0
Angptl4	0	1.59	2.17	2.06	3.25	2.66	1.97	1	0
Xdh	0	1.61	2.14	1.7	3.43	2.48	1.89	0	1
Cp	0	1.77	2.44	3.68	3.05	2.42	1.56	0	0
Cebpd	0	1.53	2.25	3	2.41	1.64	1.16	0	0
Osmr	0	1.82	2.45	2.49	3.53	1.6	1.05	0	0
Ube2l6	0	2.19	2.35	2.59	2.95	1.11	1.76	0	0
Oas2	3.04	0	1.9	2.74	2.08	2.05	2.17	0	0
Ddx60	2.21	1.03	1.33	2.68	2.45	2.06	1.31	0	0
Ifi207	1.86	1.23	2.26	2.47	2.93	2.17	2.27	0	0
Plac8	1.63	0	2.75	1.56	3.94	1.98	1.4	0	1
Parp14	2.16	0	1.95	2.24	3.84	2	1.79	0	0
Irgm2	2.15	0	2.01	1.46	2.81	2.15	1.6	0	1
Stat1	2.32	0	1.93	1.7	2.69	2.1	1.1	0	1
Dtx3l	1.96	0	1.81	1.76	2.8	1.93	1.36	0	0
Herc6	1.9	0	1.85	1.3	2.38	1.17	1.63	0	0
Stat2	1.97	0	2.15	1.3	2.15	2	1.92	0	0
Ifitm1	2.64	1.12	2.72	1.56	2.07	2.99	0	0	0
Icam1	2.48	1.12	1.28	1.95	3.07	2.29	0	0	0
Gm47079	1.86	1.22	1.33	2	3.24	2.68	0	0	0
Parp9	2.16	1.72	2.14	2.26	3.63	2.15	2	0	0
Tap1	2.3	1.65	2.64	1.84	3.91	2.55	1.61	0	1
Bst2	2.78	1.52	1.55	1.6	3.5	1.95	1.51	0	0
Nlrc5	2.72	1.6	2.46	2.01	3.4	2.17	1.14	0	1
Gbp9	3.03	1.83	1.93	2.63	2.15	2.9	2.28	0	1
Ly6a	3.07	1.81	1.69	2.01	2.09	3.29	2.22	0	0
Parp12	3.33	2.42	2.31	1.78	2.6	1.8	2.01	0	0
AW112010	3.4	1.72	1.54	2.3	2.33	1.51	1.78	0	1
Nmi	2	0	1.58	0	2.97	1.07	1.14	0	0
Sbno2	1.15	0	2.39	0	2.08	1.92	0	0	0
Apobec3	1.18	0	1.88	1.31	1.65	1.27	0	0	0
Ifi35	2.07	0	1.52	1.06	2.47	1.19	0	0	0
Mthfd2	0	1.39	2.52	0	2.81	2.35	1.02	0	0
Ctps	0	1.35	2.26	0	3.01	2.55	1.82	0	0
Pfkfb3	0	1.25	1.82	1.15	1.77	2.23	0	0	1
Gda	0	1.74	2.81	2.06	1.96	2.29	1.43	0	0
Ly6c1	0	1.75	2.07	1.29	1.36	2.41	1.48	0	0
Marcksl1	1.35	2.25	3.14	1.25	1.43	2.14	1.17	0	0
Nampt	2.15	2.2	2.5	1.65	1.37	1.36	2.33	0	0
Hif1a	1.76	2.05	2.12	1.38	1.17	1.39	1.31	0	0
Tgm2	2.11	2.33	2.14	2.03	1.84	1.29	1.35	0	1
Pim1	1.57	1.65	2.91	1.37	2.36	1.28	1.7	0	1
Mir22hg	1.38	1.74	2.47	1.75	1.91	1.04	1.77	0	0
Cmpk2	1.73	1.71	2.62	2.42	1.93	1.94	1.67	0	0
Nfkbia	1.83	1.06	2.22	1.5	1.88	1.86	1.45	0	0
Il18bp	2.87	1.24	3.05	0	2.25	2.4	1.15	0	1
Wars	1.32	2.41	2.95	0	2.24	1.95	1.43	0	1
Fkbp5	1.23	1.09	3.19	0	2.19	1.75	1.67	0	1
Gm15056	0	4.62	0	0	0	0	4.97	0	0
Phf11a	3.27	2.37	0	0	0	0	3.24	0	0
Oas1a	3.78	2.17	0	0	0	1.84	2.92	0	0
Shmt2	0	2.62	1.66	-1.52	-1.39	1.58	2.52	0	1
Slc7a5	0	2.46	0	0	0	3.35	3.21	0	0
Slc19a1	0	1.88	0	0	0	1.23	1.44	0	0
Mthfd1l	0	1.94	0	0	0	1.66	1.5	0	0
Tma16	0	1.01	0	0	0	1.04	1.69	0	0
Pa2g4	0	1.41	0	0	0	1.06	1.54	0	0
Ncl	0	1.62	0	0	0	1.07	1.82	0	0
Mif	1.16	2.37	0	0	0	1.21	1.73	0	1
Phgdh	1.36	1.74	0	0	0	2.17	1.78	0	1
Reg3g	0	0	1.53	0	1.09	5.35	0	0	0
Reg3b	0	0	0	0	0	4.9	0	0	0
Clca4b	0	0	0	0	0	4.9	0	0	0
Duoxa1	0	0	0	0	0	5.19	0	0	0
Duoxa2	0	0	0	0	0	5.12	0	0	0
Rnu3b1	0	3.26	0	0	0	1.93	0	0	0
Rnu3b1.1	0	3.46	0	0	0	1.92	0	0	0
Ifng	0	3.14	0	0	0	0	0	0	0
X1700011B04Rik	0	3.99	0	0	0	0	0	0	0
Shmt1	0	1.94	0	0	-1.2	1.42	0	0	0
Mcm6	0	1.49	0	-1.34	0	1.34	0	0	0
Mcm7	0	1.36	0	-1.17	0	1.08	0	0	0
Nhp2	0	1.53	0	0	0	1.49	0	0	0
Rrp15	0	1.51	0	0	0	1.67	0	0	0
Rfc3	0	1.04	0	0	0	1.35	0	0	0
Aldh18a1	0	1.13	0	0	0	1.28	0	0	0
Nup205	0	1.2	0	0	0	1.26	0	0	0
Ddx39	0	1.41	0	0	0	1.27	0	0	0
C1qbp	0	1.47	0	0	0	1.02	0	0	0
Hat1	0	1.24	0	0	0	1.01	0	0	0
Mcm10	0	2.59	0	0	0	0	0	0	0
X2010204K13Rik	0	2.51	0	0	0	0	0	0	0
Bcat1	0	2.36	0	0	0	0	0	0	0
Cenph	0	2.27	0	0	0	0	0	0	0
Polr3d	0	1.91	0	0	0	0	0	0	0
Fam129b	0	1.99	0	0	0	0	0	0	0
Alas2	0	2.07	0	0	0	0	0	0	0
Tfap4	0	2.06	0	0	0	0	0	0	0
Snrpf	0	2.06	0	0	0	0	0	0	0
Nol6	0	1.79	0	0	0	0	0	0	0
Pitrm1	0	1.74	0	0	0	0	0	0	0
Tsr2	0	1.72	0	0	0	0	0	0	0
Snhg3	0	1.6	0	0	0	0	0	0	0
Kars	0	1.57	0	0	0	0	0	0	0
Bpgm	0	1.56	0	0	0	0	0	0	0
Mreg	0	1.66	0	0	0	0	0	0	0
X1810013D15Rik	0	1.63	0	0	0	0	0	0	0
Hspbp1	0	1.64	0	0	0	0	0	0	0
Btbd3	0	1.44	-1.08	0	0	0	0	0	0
Yars	0	1.38	0	0	1.06	0	0	0	0
Eif3b	0	1.22	0	0	1.02	0	0	0	0
Manbal	0	1.08	0	0	0	0	0	0	0
Ftsj3	0	1.08	0	0	0	0	0	0	0
Cct6a	0	1.08	0	0	0	0	0	0	0
Psma6	0	1.09	0	0	0	0	0	0	0
Gapdh	0	1.1	0	0	0	0	0	0	0
Lsm12	0	1	0	0	0	0	0	0	0
Ankrd49	0	1.01	0	0	0	0	0	0	0
Tuba1b	0	1.02	0	0	0	0	0	0	0
Rps2	0	1.01	0	0	0	0	0	0	0
Anp32b	0	1.02	0	0	0	0	0	0	0
Alg11	0	1.02	0	0	0	0	0	0	0
Timm23	0	1.03	0	0	0	0	0	0	0
Psmd7	0	1.03	0	0	0	0	0	0	0
Prpf31	0	1.04	0	0	0	0	0	0	0
Impdh2	0	1.04	0	0	0	0	0	0	0
Ghitm	0	1.04	0	0	0	0	0	0	0
Tomm20	0	1.04	0	0	0	0	0	0	0
Mrpl57	0	1.05	0	0	0	0	0	0	0
Prmt5	0	1.05	0	0	0	0	0	0	0
Fabp5	0	1.05	0	0	0	0	0	1	0
Zcchc2	0	1.06	0	0	0	0	0	0	0
Psma2	0	1.05	0	0	0	0	0	0	0
Rsl1d1	0	1.06	0	0	0	0	0	0	0
Mrpl54	0	1.06	0	0	0	0	0	0	0
Psma7	0	1.22	0	0	0	0	0	0	1
Psme3	0	1.23	0	0	0	0	0	0	0
Samd11	0	1.19	0	0	0	0	0	0	0
Myh6	0	1.19	0	0	0	0	0	0	0
Tent5c	0	1.19	0	0	0	0	0	0	0
Dusp5	0	1.2	0	0	0	0	0	0	0
Ldha	0	1.2	0	0	0	0	0	0	0
Hddc2	0	1.2	0	0	0	0	0	0	0
Bysl	0	1.21	0	0	0	0	0	0	0
Cct3	0	1.17	0	0	0	0	0	0	0
Slc35a4	0	1.17	0	0	0	0	0	0	0
Adsl	0	1.15	0	0	0	0	0	0	0
Wdr18	0	1.15	0	0	0	0	0	0	0
Sinhcaf	0	1.13	0	0	0	0	0	0	0
Hnrnpa1	0	1.13	0	0	0	0	0	0	0
Taf5l	0	1.14	0	0	0	0	0	0	0
Nme2	0	1.14	0	0	0	0	0	0	0
Chchd4	0	1.13	0	0	0	0	0	0	0
Thg1l	0	1.29	0	0	0	0	0	0	0
Igsf8	0	1.26	0	0	0	0	0	0	0
Nifk	0	1.27	0	0	0	0	0	0	0
Strap	0	1.27	0	0	0	0	0	0	0
Erh	0	1.35	0	0	0	0	0	0	0
Mrto4	0	1.35	0	0	0	0	0	0	0
Gm20390	0	1.32	0	0	0	0	0	0	0
Cnot9	0	1.3	0	0	0	0	0	0	0
Uqcrq	0	1.31	0	0	0	0	0	0	0
Tbrg4	0	1.39	0	0	0	0	0	0	0
Cacnb3	0	1.4	0	0	0	0	0	0	0
Pwp2	0	1.41	0	0	0	0	0	0	0
Snhg9	0	1.42	0	0	0	0	0	0	0
Pkm	0	1.48	0	0	0	0	0	0	1
Batf	0	1.48	0	0	0	0	0	0	0
Cnksr3	0	1.48	0	0	0	0	0	0	0
Gm10131	0	1.49	0	0	0	0	0	0	0
Pfas	0	1.51	0	0	0	0	0	0	0
Hspd1.ps3	0	1.54	0	0	0	0	0	0	0
Snhg12	0	1.53	0	0	0	0	0	0	0
Ran	0	1.2	0	-1.19	0	0	1.01	0	0
Snhg4	0	1.54	0	-1.06	0	0	1.7	0	0
Nufip1	0	1.18	0	0	0	0	1.69	0	0
Xpot	0	1.03	0	0	0	0	1.59	0	0
Lmnb1	0	1.35	0	0	0	0	1.48	0	0
Rcc2	0	1.43	0	0	0	0	1.55	0	1
Mettl1	0	1.38	0	0	0	0	1.58	0	1
Pus7	0	1.34	0	0	0	0	1.58	0	0
Larp1	0	1.16	0	0	0	0	1.46	0	1
Nt5c3	0	1.26	0	0	0	0	1.35	0	0
Gar1	0	1.14	0	0	0	0	1.39	0	0
Fbl	0	1.15	0	0	0	0	1.32	0	0
Pfkp	0	1.06	0	0	0	0	1.17	0	1
Taf1d	0	1.04	0	0	0	0	1.05	0	0
Eprs	0	1.05	0	0	0	0	1.03	0	0
Hdgf	0	1.04	0	0	0	0	1.02	0	0
Nop14	0	1.04	0	0	0	0	1.02	0	0
Cluh	0	1.07	0	0	0	0	1.06	0	0
Rsl24d1	0	1.09	0	0	0	0	1.02	0	0
Mrps28	0	1.12	0	0	0	0	1.07	0	0
Xpo1	0	1.17	0	0	0	0	1.01	0	0
Hsp90ab1	0	1.18	0	0	0	0	1.06	0	1
Fpgs	0	1.43	0	0	0	0	1.26	0	0
Rrp9	0	1.41	0	0	0	0	1.28	0	0
Aen	0	1.52	0	0	0	0	1.18	0	0
Nsun2	0	1.41	0	0	0	0	1.17	0	0
Lars	0	1.43	0	0	0	0	1.12	0	0
Hspd1	0	1.41	0	0	0	0	1.06	0	0
Aars	0	1.37	0	0	0	0	1.03	0	0
Rcl1	0	1.22	0	0	0	0	1.12	0	0
Npm1	0	1.26	0	0	0	0	1.2	0	0
Gdap10	0	1.5	0	0	0	0	1.97	0	0
Ergic1	0	1.73	0	0	0	0	1.2	0	0
Gm26917	0	1.74	0	0	0	0	1.06	0	0
Prmt1	0	1.77	0	0	0	0	1.06	0	0
Eif5a	0	1.64	0	0	0	0	1.44	0	1
Nop16	0	1.53	0	0	0	0	1.38	0	0
Hspa9	0	1.6	0	0	0	0	1.28	0	0
Ipo5	0	1.58	0	0	0	0	1.26	0	0
Sco1	0	2.05	0	0	0	0	1.77	0	0
Trim30c	0	2.12	0	0	0	0	1.85	0	0
Srm	0	2.02	0	0	0	0	1.43	0	0
Snhg15	0	1.92	0	0	0	0	1.43	0	0
Smyd5	0	2.16	0	0	0	0	1.34	0	0
Timm8a1	0	2.03	0	0	0	0	1.26	0	0
Epb42	-1.19	0	0	0	0	0	0	0	0
Stx2	-1.19	0	0	0	0	0	0	0	0
Ftsj1	-1.2	0	0	0	0	0	0	0	0
Mpo	-1.2	0	0	0	0	0	0	0	0
Pgp	-1.2	0	0	0	0	0	0	0	0
Tal1	-1.24	0	0	0	0	0	0	0	0
Sort1	-1.25	0	0	0	0	0	0	0	0
St3gal5	-1.23	0	0	0	0	0	0	0	0
Herc2	-1.23	0	0	0	0	0	0	0	0
Ccdc125	-1.23	0	0	0	0	0	0	0	0
Elane	-1.03	0	0	0	0	0	0	0	0
Jkamp	-1.07	0	0	0	0	0	0	0	0
Rab3d	-1.07	0	0	0	0	0	0	0	0
Fam220a	-1.07	0	0	0	0	0	0	0	0
Agap1	-1.05	0	0	0	0	0	0	1	0
Dcaf12	-1.06	0	0	0	0	0	0	0	0
Tmx4	-1.06	0	0	0	0	0	0	0	0
Gigyf2	-1.06	0	0	0	0	0	0	0	0
Slc14a1	-1.13	0	0	0	0	0	0	0	0
Prex1	-1.15	0	0	0	0	0	0	0	0
F630028O10Rik	-1.15	0	0	0	0	0	0	0	0
Diaph3	-1.1	0	0	0	0	0	0	0	0
R3hdm4	-1.1	0	0	0	0	0	0	0	0
Cip2a	-1.11	0	0	0	0	0	0	0	0
Clec12a	-1.11	0	0	0	0	0	0	0	0
Vcl	-1.09	0	0	0	0	0	0	0	0
E2f1	-1.08	0	0	0	0	0	0	0	0
Bach2	-1.08	0	0	0	0	0	0	0	1
Cebpe	-1.09	0	0	0	0	0	0	0	0
Zkscan3	-1.09	0	0	0	0	0	0	0	0
Stradb	-1.09	0	0	0	0	0	0	0	0
Myb	-1.59	0	0	0	0	0	0	0	0
Chek1	-1.57	0	0	0	0	0	0	0	0
Fam129a	-1.7	0	0	0	0	0	0	0	0
Vkorc1l1	-1.63	0	0	0	0	0	0	0	0
Ipcef1	-1.67	0	0	0	0	0	0	0	0
Gm39556	-1.66	0	0	0	0	0	0	0	0
Lima1	-1.46	0	0	0	0	0	0	0	0
Cldn13	-1.45	0	0	0	0	0	0	0	0
Fn1	-1.44	0	0	0	0	0	0	0	0
Mctp1	-1.52	0	0	0	0	0	0	0	0
Aqp9	-1.5	0	0	0	0	0	0	0	0
Alox15	-1.42	0	0	0	0	0	0	0	0
Mef2d	-1.41	0	0	0	0	0	0	0	0
Glipr1	-1.41	0	0	0	0	0	0	0	0
Prkaca	-1.37	0	0	0	0	0	0	0	0
Gpsm2	-1.39	0	0	0	0	0	0	0	0
Brpf3	-1.39	0	0	0	0	0	0	0	0
Ptgr1	-1.4	0	0	0	0	0	0	0	1
Smim27	-1.4	0	0	0	0	0	0	0	0
Rhd	-1.35	0	0	0	0	0	0	0	0
2023-09-08	-1.33	0	0	0	0	0	0	0	0
Sft2d2	-1.34	0	0	0	0	0	0	0	0
Ttc5	-1.33	0	0	0	0	0	0	0	0
Adpgk	-1.33	0	0	0	0	0	0	0	0
B230219D22Rik	-1.31	0	0	0	0	0	0	0	0
Klf1	-1.31	0	0	0	0	0	0	0	0
Mtif2	-1.29	0	0	0	0	0	0	0	0
Tmem216	-1.28	0	0	0	0	0	0	0	0
Adssl1	-1.28	0	0	0	0	0	0	0	0
Btrc	-1.28	0	0	0	0	0	0	0	0
Cntln	-1.28	0	0	0	0	0	0	0	0
Chil5	-3.14	0	0	0	0	0	0	0	0
E230014E18Rik	-3.19	0	0	0	0	0	0	0	0
Fstl3	-2.88	0	0	0	0	0	0	0	0
Gm34084	-2.93	0	0	0	0	0	0	0	0
Cd300lb	-2.71	0	0	0	0	0	0	0	0
Gm47415	-2.78	0	0	0	0	0	0	0	0
Myl4	-2.08	0	0	0	0	0	0	0	0
Prss57	-1.88	0	0	0	0	0	0	0	0
Josd2	-1.91	0	0	0	0	0	0	0	0
Ift140	-1.84	0	0	0	0	0	0	0	0
Txnl4b	-1.78	0	0	0	0	0	0	0	0
Ankle1	-2.56	0	0	0	0	0	0	0	0
Gm16556	-2.37	0	0	0	0	0	0	0	0
Pi16	-2.3	0	0	0	0	0	0	0	0
Tmem107	-2.25	0	0	0	0	0	0	0	0
Clec7a	-2.26	0	0	0	0	0	0	0	0
Ebna1bp2	0	0	0	0	0	1.14	1.06	0	0
C2cd4b	0	0	0	0	0	1.71	0	0	0
Pgs1	0	0	0	0	0	1.65	0	0	0
Muc13	0	0	0	0	0	1.66	0	0	0
Ildr1	0	0	0	0	0	1.52	0	0	0
Zdhhc13	0	0	0	0	0	1.54	0	0	0
Mal	0	0	0	0	0	1.48	0	0	0
Fen1	0	0	0	0	0	1.46	0	0	0
Trmt6	0	0	0	0	0	1.44	0	0	0
Mafb	0	0	0	0	0	1.44	0	0	0
Tc2n	0	0	0	0	0	1.45	0	0	0
Prpf4	0	0	0	0	0	1.45	0	0	0
Ms4a8a	0	0	0	0	0	1.4	0	0	0
Angptl7	0	0	0	0	0	1.39	0	0	0
B3galt5	0	0	0	0	0	1.36	0	0	0
Casp8	0	0	0	0	0	1.37	0	0	0
Ptprh	0	0	0	0	0	1.38	0	0	0
Rpa2	0	0	0	0	0	1.38	0	0	0
Fut2	0	0	0	0	0	1.38	0	0	0
Gm44950	0	0	0	0	0	1.32	0	0	0
Slc25a20	0	0	0	0	0	1.27	0	0	0
Ceacam20	0	0	0	0	0	1.29	0	0	0
Sprr2a3	0	0	0	0	0	1.25	0	0	1
Chst4	0	0	0	0	0	1.21	0	0	0
Gpr160	0	0	0	0	0	1.23	0	0	0
Capn13	0	0	0	0	0	1.19	0	0	0
Sprr2a1	0	0	0	0	0	1.19	0	0	0
Iqgap2	0	0	0	0	0	1.2	0	0	0
Pde12	0	0	0	0	0	1.2	0	0	0
Prkab1	0	0	0	0	0	1.21	0	0	0
Fbxo34	0	0	0	0	0	1.2	0	0	0
Smad4	0	0	0	0	0	1.17	0	0	0
Sprr2a2	0	0	0	0	0	1.15	0	0	1
Ick	0	0	0	0	0	1.16	0	0	0
Atp10b	0	0	0	0	0	1.16	0	0	0
Fastkd2	0	0	0	0	0	1.04	0	0	0
Polr2h	0	0	0	0	0	1.04	0	0	0
Pdp1	0	0	0	0	0	1.04	0	0	0
Pnpt1	0	0	0	0	0	1.03	0	0	0
Fam124a	0	0	0	0	0	1.03	0	0	0
Wdr5	0	0	0	0	0	1.01	0	0	0
Bud31	0	0	0	0	0	1	0	0	0
Abhd17c	0	0	0	0	0	1.02	0	0	0
Snx24	0	0	0	0	0	1.02	0	0	0
Stk24	0	0	0	0	0	1.02	0	0	0
Ttc22	0	0	0	0	0	1.11	0	0	0
Topbp1	0	0	0	0	0	1.11	0	0	0
Pgk1	0	0	0	0	0	1.11	0	0	0
B3gnt5	0	0	0	0	0	1.12	0	0	0
Mphosph6	0	0	0	0	0	1.13	0	0	0
Rpf2	0	0	0	0	0	1.07	0	0	0
Arih2	0	0	0	0	0	1.07	0	0	0
Kat14	0	0	0	0	0	1.05	0	0	0
Nubp2	0	0	0	0	0	1.06	0	0	0
Lap3	0	0	0	0	0	1.06	0	0	0
Nars	0	0	0	0	0	1.09	0	0	0
Usp1	0	0	0	0	0	1.09	0	0	0
Ralgapa2	0	0	0	0	0	1.08	0	0	0
Tmem125	0	0	0	0	0	1.08	0	0	0
Gm9892	0	0	0	0	0	1.8	0	0	0
Thop1	0	0	0	0	0	1.84	0	0	0
Gna14	0	0	0	0	0	1.84	0	0	0
Tat	0	0	0	0	0	1.97	0	0	0
Lpo	0	0	0	0	0	1.88	0	0	0
Pla2g5	0	0	0	0	0	1.91	0	0	0
Vnn1	0	0	0	0	0	2.08	0	0	0
Retnlb	0	0	0	0	0	2.03	0	0	0
Aldh1a3	0	0	0	0	0	2.05	0	0	0
Stom	0	0	0	0	0	2.05	0	0	0
Ripk3	0	0	0	0	0	2.27	0	0	0
Cyp2d9	0	0	0	0	0	2.25	0	0	0
Slc9a3	0	0	0	0	0	2.18	0	0	0
Rdh16	0	0	0	0	0	2.14	0	0	0
Trim15	0	0	0	0	0	3.35	0	0	0
Duox2	0	0	0	0	0	3.31	0	0	0
Tac1	0	0	0	0	0	2.49	0	0	0
Slc51b	0	0	0	0	0	2.41	0	0	0
Dhrs9	0	0	0	0	0	2.36	0	0	0
Pappa	0	0	0	0	0	2.34	0	0	0
Ptk6	0	0	0	0	0	2.91	0	0	0
Olfr1459	0	0	0	0	0	2.73	0	0	0
Pde9a	0	0	0	0	0	2.66	0	0	0
X9130204K15Rik	0	0	0	0	0	2.65	0	0	0
X2010109I03Rik	0	0	0	0	0	2.59	0	0	0
Trim40	0	0	0	0	0	2.61	0	0	0
Tlr7	1.85	0	0	0	0	0	2.4	0	0
Phf11c	2.39	0	0	0	0	0	1.71	0	0
Setdb2	1.88	0	0	0	0	0	1.51	0	0
Adap2	2.18	0	0	0	0	0	1.46	0	0
Gm43126	2.05	0	0	0	0	0	1.27	0	0
C230062I16Rik	1.53	2.4	0	0	0	0	1.54	0	0
Cd69	1.89	1.13	0	0	0	0	1.99	0	0
St6galnac4	1.97	1.65	0	0	0	0	2.33	0	0
Arg1	3.69	0	0	0	0	0	0	0	0
Gm13822	2.91	0	0	0	0	0	0	0	0
Gns	1.33	1.06	0	0	0	0	0	0	0
Pno1	1.19	1.22	0	0	0	0	0	0	0
Got1	1.22	1.24	0	0	0	0	0	0	0
Ccnd2	1.47	1.27	0	0	0	0	1.2	0	0
Egln2	1.3	1.12	0	0	0	0	1.24	0	0
Adap2os	2.38	0	0	0	0	0	0	0	0
C3ar1	2.13	0	0	0	0	0	0	0	0
P2ry10	1.89	0	0	0	0	0	0	0	1
Ccr5	1.9	0	0	0	0	0	0	0	0
Tomm70a	1.19	0	0	0	0	0	1.15	0	0
Mdn1	1.08	0	0	0	0	0	1.1	0	0
Csnk2a2	1.08	0	0	0	0	0	0	0	0
Slamf7	1.03	0	0	0	0	0	0	0	0
Gimap4	1.02	0	0	0	0	0	0	0	0
Casp1	1.17	0	0	0	0	0	0	0	0
Nab1	1.15	0	0	0	0	0	0	0	0
Usb1	1.16	0	0	0	0	0	0	0	0
Tcf7l2	1.26	0	0	0	0	0	0	0	0
H1f0	1.26	0	0	0	0	0	0	0	0
Ctsz	1.28	0	0	0	0	0	0	0	0
Ccdc86	1.27	0	0	0	0	0	0	0	0
Capza2	1.23	0	0	0	0	0	0	0	0
Nus1	1.24	0	0	0	0	0	0	0	0
Gimap6	1.45	0	0	0	0	0	0	0	0
Clca3a1	1.41	0	0	0	0	0	0	0	0
Lpxn	1.33	0	0	0	0	0	0	0	0
Il12a	1.33	0	0	0	0	0	0	0	0
Pttg1	1.37	0	0	0	0	0	0	0	0
Gm1966	1.38	0	0	0	0	0	0	0	0
Selenow	1.54	0	0	0	0	0	0	0	0
Rhox8	1.71	0	0	0	0	0	0	0	0
Nts	0	1.83	0	0	0	0	4.01	0	0
Bcl2l14	0	2.09	0	0	0	0	3.04	0	0
X3110082I17Rik	0	2.17	0	0	0	0	2.8	0	0
Sct	0	0	0	0	0	-1.26	4.01	0	0
Ffar2	0	0	0	0	0	0	3.68	0	0
Gbp11	0	0	0	0	0	0	3.95	0	0
Rpl17.ps10	0	0	0	0	0	0	1.95	0	0
Gja4	0	0	0	0	0	0	1.88	0	0
Tbx21	0	0	0	0	0	0	1.91	0	0
Ly6k	0	0	0	0	0	0	1.9	0	0
Scara5	0	0	0	0	0	0	2.22	0	0
Slc27a3	0	0	0	0	0	0	2.38	0	0
Mir155hg	0	0	0	0	0	0	2.45	0	0
Mkrn1	0	0	1.02	0	0	0	1.21	0	0
Gng12	0	0	1.06	0	0	0	1.41	0	0
Naa20	0	0	0	0	0	0	1.11	0	0
Hax1	0	0	0	0	0	0	1.11	0	0
Prmt3	0	0	0	0	0	0	1.11	0	0
Ddx23	0	0	0	0	0	0	1.08	0	0
Asb13	0	0	0	0	0	0	1.09	0	0
Utp20	0	0	0	0	0	0	1.06	0	1
D17Wsu92e	0	0	0	0	0	0	1.06	0	0
Mrps30	0	0	0	0	0	0	1.06	0	0
Tnc	0	0	0	0	0	0	1.05	0	0
Gm43984	0	0	0	0	0	0	1.02	0	0
Dek	0	0	0	0	0	0	1.02	0	0
Atp13a1	0	0	0	0	0	0	1.02	0	0
Phip	0	0	0	0	0	0	1.03	0	0
Bbx	0	0	0	0	0	0	1.04	0	0
Lnpep	0	0	0	0	0	0	1.04	0	1
Ipo7	0	0	0	0	0	0	1.26	0	0
Gm10273	0	0	0	0	0	0	1.28	0	0
Gm15987	0	0	0	0	0	0	1.2	0	0
Rcn1	0	0	0	0	0	0	1.19	0	0
Tdrd7	0	0	0	0	0	0	1.19	0	0
X6820431F20Rik	0	0	0	0	0	0	1.13	0	0
Phf6	0	0	0	0	0	0	1.14	0	0
Tmem248	0	0	0	0	0	0	1.14	0	0
Tsr1	0	0	0	0	0	0	1.16	0	0
Arf4	0	0	0	0	0	0	1.15	0	0
Iars	0	0	0	0	0	0	1.16	0	0
Uck2	0	0	0	0	0	0	1.67	0	0
Pkib	0	0	0	0	0	0	1.64	0	0
Sgcb	0	0	0	0	0	0	1.65	0	0
Hmgn3	0	0	0	0	0	0	1.54	0	0
Polr1b	0	0	0	0	0	0	1.55	0	0
Polr1a	0	0	0	0	0	0	1.55	0	0
Rcc1	0	0	0	0	0	0	1.6	0	0
BC035044	0	0	0	0	0	0	1.57	0	0
Mettl22	0	0	0	0	0	0	1.5	0	0
Gm26384	0	0	0	0	0	0	1.46	0	0
A930037H05Rik	0	0	0	0	0	0	1.46	0	0
Vps54	0	0	0	0	0	0	1.43	0	0
Ppan	0	0	0	0	0	0	1.41	0	0
X2410002F23Rik	0	0	0	0	0	0	1.41	0	0
Ddx27	0	0	0	0	0	0	1.39	0	0
Gla	0	0	0	0	0	0	1.36	0	0
Dctd	0	0	0	0	0	1.83	2.41	0	0
Hilpda	0	0	0	0	0	1.32	2.36	0	0
Slc39a10	0	0	0	0	1.38	2.25	1.79	0	0
Eif2s2	0	0	0	0	1.08	1.73	1.09	0	0
Gpatch4	0	1.28	0	0	1.33	0	1.03	0	0
Pprc1	0	1.4	0	0	1.41	0	1.08	0	0
Ybx3	0	1.73	0	0	1.04	0	1.35	0	0
Atf6	0	1.49	0	0	1.03	0	1.39	0	0
Txn1	0	1.31	0	0	1.08	0	1.3	0	0
Hnrnpdl	1.12	1.39	0	0	1.41	1.4	1.35	0	0
Nolc1	0	1.64	0	-1.03	1.13	1.22	1.51	0	0
Ranbp1	0	1.53	0	0	1.21	1.03	1.19	0	0
Mybbp1a	0	1.65	0	0	1.49	1.34	1.52	0	0
Fam241a	0	2.35	0	1.21	1.35	0	1.42	0	0
Sdhaf1	0	1.73	0	1.37	0	0	2.04	0	0
Adamts9	0	2	1.49	0	1.25	0	1.86	0	0
Zfas1	0	1.02	1.04	0	1.01	0	1.08	0	0
Zfp281	0	1.08	1.18	0	0	0	1.14	0	0
Gm10053	0	1.05	1.13	0	0	0	1.07	0	0
Ly6g	-2.95	0	2.81	0	0	2.38	0	0	0
Sgk1	0	0	1.95	1.52	0	1.69	0	0	0
Zc3h12a	0	0	2.69	2.28	0	2.71	0	0	0
Gpx2	0	0	2.12	0	0	2.59	0	0	0
Tmem37	0	0	1.93	0	0	1.85	0	0	0
Bcar3	0	0	1.63	0	-1.33	1.25	0	0	0
Ncf2	0	0	1.49	0	0	1.1	0	0	0
Ceacam2	0	0	1.38	0	0	1.04	0	0	0
Lyve1	0	0	3.26	0	0	0	2.12	0	0
Ackr3	0	0	3.15	0	0	0	1.69	0	0
Pi15	0	0	1.94	0	0	0	2.42	0	0
Rnf149	0	0	2	0	0	0	1.48	0	0
Slc7a6	0	0	2.3	0	0	0	1.41	0	0
Gm15832	0	0	2.22	0	0	0	1.48	0	0
Pim3	0	0	1.79	1.18	0	1.45	1.07	0	0
Fcgr3	0	0	2.05	1.25	0	1.06	1.54	0	0
Gsr	0	0	2.08	0	0	1.55	1.44	0	0
Kcne4	0	0	2.5	0	0	2.02	2.49	0	0
Retnlg	-1.97	0	2.42	0	0	0	0	1	0
Csf3r	-1.49	0	2.24	0	0	0	0	0	0
Mmp9	-1.06	0	3.34	0	0	0	0	0	0
Lilra6	-1.65	0	3.33	0	0	0	0	0	0
Gdpd2	0	-1.91	3.33	0	0	0	0	0	0
Acot1	0	0	2.49	0	0	0	0	0	0
Nuak2	0	0	2.5	0	0	0	0	0	0
Gpr141	0	0	2.5	0	0	0	0	0	0
Gm36161	0	0	2.6	0	0	0	0	0	0
Cd33	0	0	2.58	0	0	0	0	0	0
Pgf	0	0	2.59	0	0	0	0	0	0
Lpcat2	0	0	2.59	0	0	0	0	0	0
Gm44292	0	0	2.27	0	0	0	0	0	0
Adamts15	0	0	2.3	0	0	0	0	0	0
Spi1	0	0	2.3	0	0	0	0	0	0
Cd177	0	0	2.3	0	0	0	0	0	0
Slc38a4	0	0	2.42	0	0	0	0	0	0
Ptafr	0	0	2.44	0	0	0	0	0	0
Nos2	0	0	2.39	0	0	0	0	0	0
Slc16a3	0	0	2.37	0	0	0	0	0	0
Slc11a1	0	0	2.37	0	0	0	0	0	0
Cxcr2	0	0	2.67	0	0	0	0	0	0
Gm14548	0	0	2.69	0	0	0	0	0	0
Pglyrp1	0	0	2.81	0	0	0	0	0	0
AC130815.2	0	0	2.84	0	0	0	0	0	0
Dbn1	0	0	3.17	0	0	0	0	0	0
AU040972	0	0	3.14	0	0	0	0	0	0
Spidr	0	0	3.11	0	0	0	0	0	0
Ltb4r1	0	0	3.12	0	0	0	0	0	0
Ngp	0	0	3.08	0	0	0	0	0	0
Serpina3c	0	0	3.06	0	0	0	0	0	0
Nfe2	0	0	2.99	0	0	0	0	0	0
Il18rap	0	0	3.04	0	0	0	0	0	0
Gm21188	0	0	3.02	0	0	0	0	0	0
A2ml1	0	0	2.89	0	0	0	0	0	0
Sema7a	0	0	2.94	0	0	0	0	0	0
Gm10309	0	0	2.96	0	0	0	0	0	0
Ada	0	0	3.61	-1.62	0	0	0	0	0
Asprv1	0	0	3.29	0	0	0	0	0	0
B430306N03Rik	0	0	3.36	0	0	0	0	0	0
Trim30b	0	0	3.5	0	0	0	0	0	0
Clec4d	0	0	3.51	0	0	0	0	0	0
Itgam	0	0	3.51	0	0	0	0	0	0
Mcoln2	0	0	3.59	0	0	0	0	0	0
Prok2	0	0	3.57	0	0	0	0	0	0
Il1f9	0	0	4.13	0	0	0	0	0	0
Stfa2l1	0	0	4.09	0	0	0	0	0	0
Inhbb	0	0	3.85	0	0	0	0	0	0
Calca	0	0	3.72	0	0	0	0	0	0
Tlr13	0	0	3.66	0	0	0	0	0	0
Trem3	0	0	3.65	0	0	0	0	0	0
Lipg	4.21	0	1.73	0	0	0	2.62	0	0
Fcgr1	2.94	0	3.12	0	0	0	1.95	0	0
Gm12185	2.96	0	2.57	0	0	0	3.11	0	0
C5ar1	0	3.73	3.52	0	0	0	0	0	0
Pla1a	0	2.79	4.84	0	0	0	0	0	0
Mmp8	0	2.58	4.57	0	0	0	0	0	0
Gm5483	0	2.59	4.65	0	0	0	0	0	0
Alpl	0	2.33	3.39	0	-1.53	0	0	0	0
Slc2a6	0	2.56	3.25	0	0	0	0	0	0
Wfdc21	0	1.63	3.3	0	0	0	0	0	0
Odc1	0	2.19	1.9	1.56	0	0	2.22	0	1
Lacc1	0	2.09	2.26	1.88	0	0	1.76	0	0
Mxd1	0	2.19	3.34	1.23	0	0	1.38	0	1
Ndrg1	0	1.42	2.89	1.18	0	0	1.17	0	1
Clec4e	1.36	2.01	4.05	0	0	0	1.9	0	0
Ramp3	0	3.55	2.62	0	0	0	2.91	0	1
Retnla	0	0	3.19	-1.63	-1.97	-2.19	0	0	0
Ccl19	2.05	0	3.79	2.55	0	0	0	0	0
Ms4a6c	1.27	0	3.24	2.3	0	0	0	0	0
Adm	0	0	4.28	1.69	0	0	0	0	0
Ccl22	0	0	4.45	2.46	0	0	1.02	0	1
Serpina3i	0	0	2.73	2.53	0	0	0	0	0
Gm38271	0	0	3.5	3.24	0	0	0	0	0
Igfbp3	0	-1.09	2.63	2.4	0	0	0	0	1
Tnip1	0	0	3.44	1.89	0	0	0	0	0
Pirb	0	0	2.84	1.36	0	0	0	0	0
Pla2g7	2.1	0	3.72	0	0	0	0	0	0
Ikbke	2.14	0	3.76	0	0	0	0	0	0
Tarm1	1.46	0	3.74	0	0	0	0	0	0
Ccr1	1.27	0	3.39	0	0	0	0	0	0
Ifitm6	1.02	0	3.63	0	0	0	0	0	0
Stfa1	1.67	0	3.21	0	0	0	0	1	0
Ly6c2	1.15	0	3.08	0	0	0	0	0	0
Samsn1	1.34	0	2.94	0	0	0	0	0	0
Apod	0	0	5.16	1.42	0	1.42	0	0	0
Ido1	0	0	5.23	0	0	1.59	0	0	1
Gm31814	0	0	4.59	0	0	0	0	0	0
Trem1	0	0	4.48	0	0	0	0	0	0
Asb4	0	0	4.44	0	0	0	0	0	0
Dio2	0	0	5.28	0	0	0	0	0	0
Ly6i	0	0	5.04	0	0	0	0	0	0
S100a9	0	1.45	4.18	1	0	0	0	0	0
Siglece	0	1.17	4.55	0	0	0	0	0	0
S100a8	0	1.5	3.97	0	0	0	0	0	0
A730049H05Rik	0	0	2.6	0	2.09	0	0	0	0
Olfm4	0	0	3.35	0	2.49	0	0	0	0
C1rb	0	0	3.25	0	2.52	0	0	0	0
Plxna2	0	0	1.7	0	1.2	1.01	0	0	0
C2	0	0	1.34	0	1.04	0	0	0	0
Ripk1	0	0	1.51	0	1.19	0	0	0	0
Fbxo31	0	0	1.62	0	1.06	0	0	0	1
Slc2a1	0	0	1.8	0	1.35	0	0	0	0
Pigr	0	0	2.25	0	1.29	0	0	0	0
Gm26603	0	0	2.12	0	1.59	0	0	0	0
Ptpn1	1.07	1.06	1.87	0	1.49	0	0	0	0
Sema4c	0	1.89	2.59	0	1.72	0	0	0	0
Hbb.bt	0	1.86	1.45	0	1.07	0	0	0	0
Hbb.bs	0	1.84	1.55	0	1.29	0	0	0	0
Hba.a2	0	1.89	1.43	0	1.24	0	0	0	0
Itga5	0	2.16	1.41	0	0	0	0	0	0
Edn1	0	2.68	1.65	0	0	0	0	0	0
Chil3	1.16	1.07	1.07	0	0	0	0	0	0
Dusp16	0	1.23	1.17	0	0	0	0	0	0
Rab5c	0	1.12	1.38	0	0	0	0	0	0
Csf2rb	0	1.11	1.3	0	0	0	0	0	0
Bst1	1.28	0	1.99	0	0	0	1.3	0	0
Gm17227	0	0	1.21	0	0	0	1.72	0	0
Ackr2	0	0	1.71	0	0	0	1.72	0	0
Pmaip1	0	0	1.56	0	0	0	1.62	0	0
Jaml	0	0	1.62	0	0	0	1.48	0	0
Nfkbib	0	0	1.6	0	0	0	1	0	0
Msrb1	0	0	1.84	0	0	0	1.09	0	0
Slc3a2	0	0	1.06	0	0	0	1.01	0	0
Etf1	0	0	1.05	0	0	0	1.07	0	0
Ptbp2	0	0	1.29	0	0	0	1.24	0	0
AC154912.3	0	0	1.46	0	0	0	1.22	0	0
AI506816	0	1.67	1.86	0	0	1.22	1.61	0	0
Angpt2	0	1.29	2.43	0	0	0	2.21	0	0
Zfp52	0	1.31	2.78	0	0	0	1.51	0	0
2023-03-05	0	1.55	1.45	0	1.16	0	1.41	0	0
Cers6	0	1.53	1.42	0	1.2	0	1.12	0	0
N4bp1	1.13	1.33	1.6	0	0	0	1.1	0	0
Snhg1	0	1.77	1.78	0	0	0	1.22	0	0
Atad3a	0	1.37	1.53	0	0	0	1.2	0	0
Rrs1	0	1.25	1.67	0	0	0	1.05	0	0
Lpl	0	0	1.75	0	-1.44	-1.09	0	0	0
Clmp	0	0	1.39	0	0	-1.06	0	0	0
Akr1c14	0	0	2.1	0	0	-1.58	0	0	0
Fmnl1	0	0	1.67	0	0	0	-1.44	0	0
Glul	0	0	1.27	1.16	0	0	0	0	0
Pttg1ip	0	0	1.25	1.01	0	0	0	0	0
Serinc3	0	0	1.13	1	0	0	0	0	0
Susd6	0	0	1.52	1.03	0	0	0	0	0
Grina	0	0	1.7	1.01	0	0	0	0	0
Relb	0	0	1.83	1.39	0	0	0	0	0
Apobec1	0	0	1.51	1.36	0	0	0	0	0
Ppbp	0	-1.1	2.09	0	0	0	0	1	0
Ncf4	0	-1.11	1.77	0	0	0	0	0	0
Ncf1	0	0	2.11	0	0	0	0	0	0
Sh3pxd2b	0	0	2.18	0	0	0	0	0	0
Sell	0	0	2.15	0	0	0	0	0	0
Osr1	0	0	2.14	0	0	0	0	0	0
Gbp8	0	0	2	0	0	0	0	0	1
Milr1	0	0	1.99	0	0	0	0	0	0
Gm42503	0	0	2	0	0	0	0	0	0
Fgr	0	0	2.02	0	0	0	0	0	0
X2010005H15Rik	0	0	2.04	0	0	0	0	0	0
Abcb1b	0	0	1.89	0	0	0	0	0	0
Mctp2	0	0	1.89	0	0	0	0	0	0
A530064D06Rik	0	0	1.89	0	0	0	0	0	0
Itgb3	0	0	1.9	0	0	0	0	1	0
Tnfrsf10b	0	0	1.9	0	0	0	0	0	0
Slc2a3	0	0	1.92	0	0	0	0	0	0
Igsf6	0	0	1.91	0	0	0	0	0	0
Apol10b	0	0	1.94	0	0	0	0	0	0
Prdx5	0	0	1.92	0	0	0	0	0	0
Dnah2os	0	0	1.93	0	0	0	0	0	0
Dok3	0	0	1.95	0	0	0	0	0	0
Mat1a	0	0	1.96	0	0	0	0	0	0
Rdh12	0	0	1.97	0	0	0	0	0	0
Tbc1d8	0	0	1.96	0	0	0	0	0	0
Camp	0	0	1.97	0	0	0	0	0	0
Spry4	0	0	1.68	0	0	0	0	0	0
Tent5b	0	0	1.68	0	0	0	0	0	0
Dennd3	0	0	1.7	0	0	0	0	0	1
Themis2	0	0	1.7	0	0	0	0	0	0
Pard6b	0	0	1.69	0	0	0	0	0	0
Clec4a2	0	0	1.65	0	0	0	0	0	0
Spaar	0	0	1.65	0	0	0	0	0	0
Muc4	0	0	1.65	0	0	0	0	0	0
Cxcl17	0	0	1.66	0	0	0	0	0	0
Cd300a	0	0	1.67	0	0	0	0	0	0
Dedd2	0	0	1.67	0	0	0	0	0	0
Ipmk	0	0	1.62	0	0	0	0	0	0
Mcemp1	0	0	1.6	0	0	0	0	0	0
Fyb	0	0	1.61	0	0	0	0	0	0
Stx11	0	0	1.61	0	0	0	0	0	0
P2ry2	0	0	1.58	0	0	0	0	0	0
Metrnl	0	0	1.58	0	0	0	0	0	0
Basp1	0	0	1.56	0	0	0	0	0	0
Pik3r5	0	0	1.57	0	0	0	0	0	0
Ccdc88b	0	0	1.57	0	0	0	0	0	0
Erich3	0	0	1.82	0	0	0	0	0	0
Cdkn2d	0	0	1.83	0	0	0	0	0	0
Itga7	0	0	1.85	0	0	0	0	0	0
Sla	0	0	1.86	0	0	0	0	0	0
Pilra	0	0	1.85	0	0	0	0	1	0
Muc5b	0	0	1.88	0	0	0	0	0	0
Lcp2	0	0	1.87	0	0	0	0	0	0
Plekho2	0	0	1.86	0	0	0	0	0	0
Il17ra	0	0	1.73	0	0	0	0	0	0
Trp53i11	0	0	1.74	0	0	0	0	0	0
Timeless	0	0	1.8	0	0	0	0	0	0
Gm19951	0	0	1.8	0	0	0	0	0	0
Nfkbie	0	0	1.78	0	0	0	0	0	0
Arl4a	0	0	1.77	0	0	0	0	0	0
Ltf	-1.08	0	1.34	0	0	0	0	0	0
Sema4a	0	0	1.4	0	-1	0	0	0	0
Nod1	0	0	1.54	0	0	0	0	0	0
Ctla2b	0	0	1.55	0	0	0	0	0	0
Bach1	0	0	1.53	0	0	0	0	0	0
Kcnk1	0	0	1.52	0	0	0	0	0	0
Cks2	0	0	1.45	0	0	0	0	1	0
Smoc2	0	0	1.46	0	0	0	0	0	0
Zfp516	0	0	1.46	0	0	0	0	0	0
Preb	0	0	1.49	0	0	0	0	0	0
H2.Q10	0	0	1.49	0	0	0	0	0	0
Emilin2	0	0	1.48	0	0	0	0	0	0
Chst15	0	0	1.48	0	0	0	0	0	0
Cmip	0	0	1.48	0	0	0	0	0	0
AC154912.1	0	0	1.51	0	0	0	0	0	0
Snx20	0	0	1.5	0	0	0	0	0	0
Selplg	0	0	1.5	0	0	0	0	0	1
Stxbp5	0	0	1.5	0	0	0	0	0	1
Ppp1r2	0	0	1.5	0	0	0	0	0	0
Adam8	0	0	1.4	0	0	0	0	0	0
Cd53	0	0	1.4	0	0	0	0	0	0
Sorcs2	0	0	1.42	0	0	0	0	0	0
Nr4a1	0	0	1.43	0	0	0	0	0	0
Pmvk	0	0	1.43	0	0	0	0	0	0
Cpne2	0	0	1.43	0	0	0	0	0	0
Cfap69	0	0	1.43	0	0	0	0	0	0
Fam214b	0	0	1.35	0	0	0	0	0	0
Galnt15	0	0	1.34	0	0	0	0	0	0
Tspan11	0	0	1.33	0	0	0	0	0	0
Cyp2b10	0	0	1.36	0	0	0	0	0	0
Rac2	0	0	1.36	0	0	0	0	0	0
Pakap	0	0	1.36	0	0	0	0	0	0
Rhog	0	0	1.38	0	0	0	0	0	0
Ube2j2	0	0	1.38	0	0	0	0	0	0
Rnf115	0	0	1.37	0	0	0	0	0	0
Dapk1	0	0	1.05	0	0	0	0	0	0
Rnf19a	0	0	1.04	0	0	0	0	0	0
Rpain	0	0	1.02	0	0	0	0	0	0
Tle3	0	0	1.03	0	0	0	0	0	0
Ypel5	0	0	1.04	0	0	0	0	0	0
Lix1l	0	0	1.04	0	0	0	0	0	0
Ranbp9	0	0	1.12	0	0	0	0	0	0
Rilpl2	0	0	1.11	0	0	0	0	0	0
Gm42427	0	0	1.12	0	0	0	0	0	0
Man2a1	0	0	1.14	0	0	0	0	0	0
Pf4	0	0	1.13	0	0	0	0	1	0
Osgin1	0	0	1.13	0	0	0	0	0	0
Taf7	0	0	1.12	0	0	0	0	0	0
Gm17167	0	0	1.13	0	0	0	0	0	0
Pdgfra	0	0	1.09	0	0	0	0	0	0
Sdcbp	0	0	1.1	0	0	0	0	0	0
Fnip2	0	0	1.1	0	0	0	0	0	0
Sftpd	0	0	1.07	0	0	0	0	0	0
Picalm	0	0	1.07	0	0	0	0	0	0
Clip4	0	0	1.06	0	0	0	0	0	0
Itih4	0	0	1.06	0	0	0	0	0	0
Aftph	0	0	1.06	0	0	0	0	0	0
Vasp	0	0	1.09	0	0	0	0	0	0
Esd	0	0	1.08	0	0	0	0	0	0
Slc39a8	0	0	1.08	0	0	0	0	0	0
Acvr1b	0	0	1.07	0	0	0	0	0	0
Bin3	0	0	1.07	0	0	0	0	0	0
Ddx3x	0	0	1.08	0	0	0	0	0	0
Rassf5	0	0	1.08	0	0	0	0	0	0
Marcks	0	0	1.2	0	0	0	0	0	0
Rnf169	0	0	1.18	0	0	0	0	0	0
Cpeb4	0	0	1.18	0	0	0	0	0	0
Spata13	0	0	1.18	0	0	0	0	0	0
Klhl2	0	0	1.16	0	0	0	0	0	0
Ube2f	0	0	1.16	0	0	0	0	0	0
Prg2	0	0	1.15	0	0	0	0	0	0
Stt3b	0	0	1.16	0	0	0	0	0	0
C1qb	0	0	1.28	0	0	0	0	1	0
Robo4	0	0	1.29	0	0	0	0	0	0
Psmd3	0	0	1.29	0	0	0	0	0	0
Optn	0	0	1.29	0	0	0	0	0	0
Atrnl1	0	0	1.29	0	0	0	0	0	0
Stam2	0	0	1.29	0	0	0	0	0	0
Mocs1	0	0	1.32	0	0	0	0	0	1
Ppp1r18	0	0	1.32	0	0	0	0	1	0
Dnm3os	0	0	1.32	0	0	0	0	0	0
Cfp	0	0	1.3	0	0	0	0	1	0
Tor1aip1	0	0	1.31	0	0	0	0	0	0
Golph3	0	0	1.3	0	0	0	0	0	0
Cfap43	0	0	1.31	0	0	0	0	0	0
Ccl6	0	0	1.23	0	0	0	0	0	0
Plagl2	0	0	1.23	0	0	0	0	0	0
Vapa	0	0	1.22	0	0	0	0	0	0
Slc9a3r1	0	0	1.22	0	0	0	0	0	0
Rap2c	0	0	1.23	0	0	0	0	0	0
Bmper	0	0	1.25	0	0	0	0	0	0
Rin2	0	0	1.24	0	0	0	0	0	0
Gm8822	0	0	1.24	0	0	0	0	0	0
Hspb8	0	0	1.27	0	0	0	0	0	0
Ankrd44	0	0	1.25	0	0	0	0	0	0
X9630010A21Rik	0	0	1.26	0	0	0	0	0	0
Sppl2a	1.32	0	1.67	0	1.24	0	0	0	0
Orm1	2.24	0	1.59	0	1.01	0	0	0	0
Il2rg	1.5	0	1.05	0	0	0	0	0	0
Rnf114	1.94	0	1.36	0	0	0	0	0	0
Id2	1.92	0	1.24	0	0	0	0	0	0
Cxcl14	1.97	0	1.17	0	0	0	0	1	0
Ebi3	1.47	0	2.22	0	0	0	0	0	0
Dusp2	1.1	0	1.58	0	0	0	0	0	0
Fbxl5	1.32	0	1.59	0	0	0	0	0	0
F10	1.33	0	1.85	0	0	0	0	0	0
Lair1	1.02	0	1.91	0	0	0	0	0	0
Ninj1	1.27	0	2.27	1.84	0	0	0	0	0
Ifi209	1.06	0	1.88	1.53	0	0	1.05	0	0
Hspb1	0	0	1.86	1	1.51	0	0	0	1
Ddit4	1.3	0	2.14	1.45	1.23	0	0	0	1
Marco	3.73	0	0	5.33	0	0	0	1	0
Ifit1bl1	3.74	0	0	3.17	0	3.11	1.39	0	1
Gm18853	3	0	1.69	2.73	0	0	1.83	0	0
Gm18852	3	0	1.67	2.61	0	0	1.8	0	0
X9330175E14Rik	3.28	1.64	0	3.21	0	0	1.57	0	0
Gm6545	2.87	0	0	3.15	0	0	1.86	0	0
Gramd3	2.05	1.03	0	2.24	0	0	1.4	0	1
Bbc3	2.26	0	0	2.15	0	0	1.34	0	0
Per1	2.53	0	0	2.4	0	0	1.31	0	0
Ecscr	0	1.44	0	2.04	1.61	2.05	1.03	0	0
Cd38	1.94	1	0	2.62	1.02	2.49	1.02	0	0
Ccr7	1.1	1.35	0	1.77	0	2.41	1.15	0	1
Wfdc18	0	0	0	1.92	0	3.67	0	0	0
Slc7a11	0	0	1.47	1.95	0	2.9	0	0	1
Anxa8	0	0	0	2.22	0	2.35	0	0	0
Urah	0	0	0	2.48	0	1.78	0	0	0
Il18	0	0	0	2.14	0	1.4	0	0	0
Rel	0	0	0	1.18	0	1.81	0	0	0
Ncoa7	0	0	0	1.73	0	1.02	0	0	0
Serpinb5	0	0	0	1.41	0	1.08	0	0	0
Gm37357	0	0	0	1.48	0	1.38	0	0	1
Arf2	0	1.22	1.1	1.33	0	1.93	0	0	0
Prr13	0	0	1.04	1.42	0	1.26	0	0	0
Cd302	0	0	1.83	2.05	0	1.62	0	1	0
Cybb	0	0	1.09	2.16	0	0	1.52	0	0
Lgmn	0	0	0	1.18	0	0	1	1	0
Zfp1	0	0	0	1.25	0	0	1.08	0	0
Sytl3	0	0	0	1.28	0	0	2.06	0	0
AU020206	0	0	0	1.56	0	0	1.51	0	1
Car4	0	0	0	2.56	-1.66	0	2.41	0	0
Cd80	0	0	0	2.46	0	0	2.65	0	0
X4933412E12Rik	0	0	0	1.97	0	0	2.4	0	0
Ppfibp1	0	-1.49	0	1.7	1.53	0	0	0	0
Rcan1	0	0	0	1.65	1.66	0	0	0	0
Gm20559	0	0	0	1.94	1.81	0	0	0	0
Ext1	0	0	0	1.29	1.06	0	0	0	0
Ndfip1	0	0	0	1.22	1.15	0	0	0	0
Itgav	0	0	0	1.19	1.11	0	0	0	0
Trim11	0	0	0	1.62	1.12	0	0	0	1
Cdh1	0	0	0	1.75	1.19	0	0	0	0
Ell2	0	0	0	1.81	1.25	0	0	0	0
Serping1	0	0	0	1.82	1.32	0	0	1	0
Cers4	0	0	-1.25	2.12	0	0	-1.24	0	0
P2ry14	0	0	0	2.12	0	0	0	0	0
BE692007	0	0	0	2.16	0	0	0	0	0
Dsg2	0	0	0	2.18	0	0	0	0	0
Tead1	0	0	0	2.2	0	0	0	0	0
Plscr2	0	0	0	2.28	0	0	0	0	0
Plxnb1	0	0	0	2.25	0	0	0	0	0
Ston1	0	0	0	2.32	0	0	0	0	0
Gpr171	0	0	0	2.32	0	0	0	0	1
Neurl3	0	0	0	2.35	0	0	0	0	0
Hck	0	0	0	2.38	0	0	0	0	0
Scimp	0	0	0	2.37	0	0	0	0	0
Itga3	0	0	0	1.78	0	0	0	0	0
Dcn	0	0	0	1.79	0	0	0	0	0
Ehf	0	0	0	1.86	0	0	0	0	0
Lrrk1	0	0	0	1.85	0	0	0	0	0
Lyn	0	0	0	1.85	0	0	0	0	0
Snx18	0	0	0	1.83	0	0	0	0	0
Lgr4	0	0	0	1.83	0	0	0	0	0
Stoml1	0	0	0	1.81	0	0	0	0	0
Slc4a4	0	0	0	1.81	0	0	0	0	0
Crim1	0	0	0	1.92	0	0	0	0	0
Gsap	0	0	0	1.9	0	0	0	0	0
Insl6	0	0	0	1.9	0	0	0	0	0
Prg4	0	0	0	1.96	0	0	0	0	0
Kcnj15	0	0	0	1.94	0	0	0	0	0
Clca3a2	0	0	0	2.07	0	0	0	0	0
Il4i1	0	0	0	2.05	0	0	0	0	0
Cysltr2	0	0	0	2.01	0	0	0	0	0
Spint1	0	0	0	1.98	0	0	0	0	0
Rasgef1b	0	0	0	1.99	0	0	0	0	0
Gm19705	0	0	0	1.99	0	0	0	0	0
Sbf2	0	0	0	1	0	0	0	0	0
Rab12	0	0	0	1.01	0	0	0	0	0
Selenos	0	0	0	1.01	0	0	0	0	0
Tut4	0	0	0	1.01	0	0	0	0	0
Tmem134	0	0	0	1.02	0	0	0	0	0
Etv3	0	0	0	1.02	0	0	0	0	0
Parm1	0	0	0	1.02	0	0	0	0	0
Serinc5	0	0	0	1.08	0	0	0	0	0
Gas7	0	0	0	1.07	0	0	0	0	0
Cited2	0	0	0	1.07	0	0	0	0	0
Cd82	0	0	0	1.04	0	0	0	0	0
Fam45a	0	0	0	1.06	0	0	0	0	0
Krt17	0	0	0	1.05	0	0	0	0	0
Grn	0	0	0	1.21	0	0	0	0	0
Fam204a	0	0	0	1.2	0	0	0	0	0
Trim34a	0	0	0	1.18	0	0	0	0	0
Frmd4a	0	0	0	1.17	0	0	0	0	0
Nfe2l3	0	0	0	1.17	0	0	0	0	0
Tex2	0	0	0	1.14	0	0	0	0	1
Rbm33	0	0	0	1.15	0	0	0	0	0
Napsa	0	0	0	1.11	0	0	0	0	0
Epb41	0	0	0	1.1	0	0	0	0	1
Gm42826	0	0	0	1.13	0	0	0	0	0
Perp	0	0	0	1.11	0	0	0	0	0
Ms4a4b	0	0	0	1.12	0	0	0	0	0
Acp5	0	0	0	1.12	0	0	0	0	0
Wasf2	0	0	0	1.12	0	0	0	0	0
Mtmr1	0	0	0	1.57	0	0	0	0	0
Cpd	0	0	0	1.56	0	0	0	0	0
Rgs4	0	0	0	1.56	0	0	0	0	0
Klf9	0	0	0	1.61	0	0	0	0	0
Dram1	0	0	0	1.6	0	0	0	0	0
Mn1	0	0	0	1.59	0	0	0	0	0
Ctse	0	0	0	1.67	0	0	0	0	0
Agrn	0	0	0	1.65	0	0	0	0	0
Zfp36l2	0	0	0	1.63	0	0	0	0	1
Rap2a	0	0	0	1.69	0	0	0	0	0
P4ha2	0	0	0	1.7	0	0	0	0	0
Nipa2	0	0	0	1.71	0	0	0	0	0
Ank	0	0	0	1.73	0	0	0	0	0
Psme2b	0	0	0	1.73	0	0	0	0	0
Tsc22d3	0	0	0	1.74	0	0	0	0	1
Rab31	0	0	0	1.74	0	0	0	0	0
Pde4d	0	0	0	1.49	0	0	0	0	1
Gm9843	0	0	0	1.49	0	0	0	0	0
Casp12	0	0	0	1.5	0	0	0	0	0
Mfhas1	0	0	0	1.5	0	0	0	0	0
Emb	0	0	0	1.49	0	0	0	0	1
Arrdc3	0	0	0	1.5	0	0	0	0	0
Fam117b	0	0	0	1.52	0	0	0	0	0
Slc26a10	0	0	0	1.53	0	0	0	0	0
X5830411N06Rik	0	0	0	1.53	0	0	0	0	0
Il7r	0	0	0	1.42	0	0	0	0	0
Abhd6	0	0	0	1.43	0	0	0	0	0
F11r	0	0	0	1.43	0	0	0	0	0
B4galt5	0	0	0	1.45	0	0	0	0	0
Slc44a1	0	0	0	1.47	0	0	0	0	0
Slc43a1	0	0	0	1.47	0	0	0	0	1
Eif2ak3	0	0	0	1.47	0	0	0	0	1
Rbm26	0	0	0	1.24	0	0	0	0	0
Hacd2	0	0	0	1.23	0	0	0	0	0
Lamb3	0	0	0	1.24	0	0	0	0	0
App	0	0	0	1.25	0	0	0	0	0
Cald1	0	0	0	1.25	0	0	0	1	0
Coro2a	0	0	0	1.3	0	0	0	0	0
Tet2	0	0	0	1.3	0	0	0	0	0
Epcam	0	0	0	1.29	0	0	0	0	0
Luzp1	0	0	0	1.28	0	0	0	0	0
Cbx7	0	0	0	1.28	0	0	0	0	0
Auh	0	0	0	1.27	0	0	0	0	0
Mlxip	0	0	0	1.27	0	0	0	0	0
Nfe2l1	0	0	0	1.27	0	0	0	0	0
Tmem38b	0	0	0	1.4	0	0	0	0	0
Tmbim4	0	0	0	1.39	0	0	0	0	0
Ptpn22	0	0	0	1.38	0	0	0	0	1
Arid5b	0	0	0	1.38	0	0	0	0	0
Tm4sf1	0	0	0	1.38	0	0	0	0	0
Rdh13	0	0	0	1.35	0	0	0	0	0
Pdcd4	0	0	0	1.35	0	0	0	0	1
St5	0	0	0	1.34	0	0	0	0	0
Herpud1	0	0	0	1.32	0	0	0	0	0
Rab27a	0	0	0	1.32	0	0	0	0	0
Fermt2	0	0	0	1.38	1.13	-1.12	0	0	0
Htra1	0	0	0	1.38	0	-1.02	0	0	0
Il15	0	0	0	1.94	0	-1.69	0	0	0
Egfr	0	0	0	2.82	1.41	0	1.74	0	0
Rgs1	0	0	0	3.07	0	0	1.83	0	0
Thbs1	0	0	0	4.29	0	0	1.62	1	0
Ctgf	0	0	-1.16	3.98	0	0	0	0	0
Rn7sk	0	0	0	3.88	0	0	0	0	1
Il22	0	0	0	3.94	0	0	0	0	0
Ifi202b	0	0	0	4.84	0	0	0	0	0
Sprr2d	0	0	0	4.75	0	0	0	0	0
Gm5441	0	0	0	4.75	0	0	0	0	0
Rrad	0	0	0	4.62	0	0	0	0	0
Sprr2e	0	0	0	4.49	0	0	0	0	0
Ier3	0	0	0	3.47	0	1.04	0	0	0
Cyb561	0	0	0	2.49	0	0	0	0	0
Apol7e	0	0	0	2.54	0	0	0	0	0
Spic	0	0	0	2.82	0	0	0	1	0
Bcar1	0	0	0	2.68	0	0	0	0	0
Plk2	0	0	0	2.72	0	0	0	0	0
Gpr87	0	0	0	2.7	0	0	0	0	0
Gm10851	0	0	0	3.32	0	0	0	0	0
Il12b	0	0	0	3.45	0	0	0	0	0
Wfdc12	0	0	0	3.46	0	0	0	0	0
Htra4	0	0	0	3.14	0	0	0	0	0
Gm24447	0	0	0	3.04	0	0	0	0	0
Fam69b	0	0	0	2.98	0	0	0	0	0
Apol7b	0	0	0	2.99	0	0	0	0	0
Cyp1b1	0	1.39	0	2.73	1.09	0	0	0	0
Cyr61	0	0	0	3	1.15	0	0	1	0
Anxa1	0	0	0	2.55	1.08	0	0	0	0
Lsr	0	0	0	2.27	1.16	0	0	0	0
Pdpn	0	0	0	2.33	1.21	0	0	0	0
Jun	2.16	0	0	1.67	2.04	0	1.71	0	0
Cd86	1.98	0	0	1.83	0	0	1.94	0	0
Gzma	2.16	0	0	1.09	0	0	1.93	0	0
Treml2	1.06	0	0	1.15	0	0	1.32	0	0
Arap2	1.45	0	0	1.68	0	0	1.25	0	1
Gm8369	2.03	0	0	1.72	0	0	1.12	0	0
Gm8995	1.66	0	1.29	1.46	0	0	0	0	0
Timp3	1.73	0	1.62	1.6	0	0	0	1	1
Ppp1r21	1.63	0	1.66	1.89	0	0	0	0	1
Slfn8	1.77	0	2.02	2.21	0	0	1.06	0	0
H2.Q6	2.47	0	1.27	1.43	0	0	1.18	0	0
Ptges	2.76	0	0	2.68	0	0	0	0	0
Cxcl16	2.87	0	0	1.84	1.39	0	0	0	0
Dab2	2.24	0	0	1.79	1.28	0	0	0	0
Ifi203	1.01	0	0	1.32	1.41	0	0	0	0
Fstl1	1.57	0	0	1.98	1.26	0	0	1	0
Mndal	1.55	0	0	1.57	1.54	0	0	1	0
Samd9l	1.42	0	0	1.6	0	1.11	0	0	0
Il2rb	1.45	0	0	1.47	0	0	0	0	0
Epsti1	1.29	0	0	1.19	0	0	0	0	0
Gimap5	1.3	0	0	1.2	0	0	0	0	0
H2.Q7	1.39	0	0	1.31	0	0	0	0	0
Ifi27l2a	1.35	0	0	1.24	0	0	0	1	1
Ctss	1.34	0	0	1.29	0	0	0	0	0
Rapgef2	1.34	0	0	1.29	0	0	0	0	0
Zup1	1.87	0	0	1.33	0	0	0	0	0
Ifi214	1.55	0	0	1.82	0	0	0	0	0
Txnip	0	0	1.05	1.83	1.8	0	0	0	1
Tacstd2	0	0	1.15	2.16	1.76	0	0	0	0
Cd44	0	0	1.47	2.59	2.2	0	0	0	0
Ppp1r15a	0	0	1.42	2.09	2.08	0	0	0	0
Cd200	0	1.32	1.19	1.81	1.22	0	1.35	0	0
Col4a1	0	1.14	1.2	2.01	1.37	0	1.44	1	0
Sik1	0	0	1.19	1.37	1.14	0	1.02	0	1
Il1r1	0	0	1.11	1.6	1.68	0	1.2	0	0
Trim25	0	0	1.62	1.59	1.05	0	0	0	0
Smim3	0	0	1.04	1.34	1.21	0	0	0	0
Sntb2	0	0	1.13	1.66	1.2	0	0	0	0
Ubc	0	0	1.07	1.18	0	0	0	0	0
Dmkn	0	0	1.16	1.27	0	0	0	0	0
Cd63	0	0	1.35	1.42	0	0	0	0	0
Furin	0	0	1.16	1.56	0	0	0	0	0
Irak2	0	0	1.09	1.39	0	0	0	0	0
Cish	0	0	1.12	1.78	0	0	0	0	0
Plek	0	0	1.57	2.03	0	0	0	1	0
Syn3	0	0	1.51	1.68	0	0	0	0	0
Fos	0	0	1.37	2.81	0	-1.44	0	0	0
Ccl9	0	0	2.35	2.85	0	0	0	0	0
Rab20	0	0	1.99	2.58	1.13	0	0	0	0
A230050P20Rik	0	1.22	0	1.56	0	0	1.37	0	0
Cyyr1	0	1.57	0	1.94	0	0	1.38	0	0
Tnfrsf4	0	1.51	0	1.24	0	0	0	0	0
Chst11	0	2.02	0	1.62	0	0	0	0	0
Tmem2	0	1.67	0	1.89	0	0	0	0	0
Il2ra	0	1.83	0	1.91	0	0	0	0	0
Aoah	1.61	1.91	0	2.72	0	0	0	0	0
Dnase1l3	2.2	1.02	0	2.17	0	0	0	0	1
Cndp2	1.3	1.05	0	1.02	0	0	0	0	0
Anxa4	1.11	1.23	0	1.11	0	0	1.01	0	0
Slfn5	1.34	1	0	1.59	0	0	1.31	0	0
Chil1	0	1.64	1.2	2.18	0	1.27	1.69	0	0
Ehd1	1.32	1.58	1.53	2.38	0	0	1.34	0	0
Dusp1	0	1.55	1.44	3.15	0	0	1.79	0	1
Adam9	0	1.86	1.03	2.43	0	0	1.88	0	0
Col4a2	0	1.3	1.03	1.58	1.19	0	0	0	0
Crispld2	0	1.78	1.37	1.5	1.23	0	0	0	0
Fscn1	0	2.91	1.57	1.6	0	0	0	0	0
Gadd45b	0	2.13	1.28	2.09	0	0	0	0	0
Errfi1	0	1.62	1.12	2.18	0	0	0	0	1
Il1a	0	2.98	0	5.14	0	0	0	0	0
Vdr	0	3.79	0	2.74	0	0	2.91	0	1
Procr	0	2.64	0	2.29	0	0	2.46	0	0
Ctla4	0	2.41	0	3.24	0	0	2.53	0	1
Neb	0	1.99	0	2.73	0	0	2.19	0	0
Fam107a	0	0	1.56	4.33	-2.33	0	0	0	0
Defb1	0	0	0	5.62	2.22	0	0	0	0
Lamc2	0	0	0	3.78	2.54	1.65	0	0	0
Cdcp1	0	0	0	2.42	1.87	1.18	0	0	0
Serpinb1a	0	0	0	2.44	2.01	1.3	0	0	0
Fgb	0	0	0	0	5.11	0	0	0	0
Il34	0	0	0	0	4.77	0	0	0	0
BC023105	0	0	0	0	4.7	0	0	0	0
Cbr3	0	0	0	0	4.24	1.21	0	0	0
Ppm1j	0	0	0	0	4.15	0	0	0	0
Hesx1	0	0	0	0	4.31	0	0	0	0
Spp1	0	0	0	0	3.56	0	0	0	0
Gm7389	0	0	0	0	3.41	0	0	0	0
Fyb2	0	0	0	0	3.92	0	0	0	0
Ccl28	0	0	0	0	3.81	0	0	0	0
Serpina10	0	0	0	0	3.74	0	0	0	0
Arhgap8	0	0	0	0	3.7	0	0	0	0
Sox9	0	0	2.15	0	5.89	0	0	0	0
Fosl1	0	0	0	0	6.32	0	0	0	0
Havcr1	0	0	0	0	6.11	0	0	0	0
Fga	0	0	0	0	6.85	0	0	0	0
Fgg	0	0	0	0	6.56	0	0	0	0
Krt20	0	0	0	0	6.69	0	0	0	0
Art3	0	0	0	0	2.88	0	1.76	0	0
Tgif1	0	0	0	0	2.98	0	1.2	0	0
Myc	0	1.7	0	0	3.77	0	1.73	0	0
X1110038B12Rik	0	1.63	0	0	2.26	0	1.91	0	0
Noc4l	1.12	1.99	0	0	2.52	1.31	1.41	0	0
Tap2	1.26	1.04	1.66	0	2.61	1.06	0	0	0
Snhg6	1.21	1.02	1.16	0	1.17	1.31	0	0	0
Pex11a	0	2.42	1.19	0	1.62	1.53	0	0	0
Zfand5	0	1.04	1.33	0	1.83	1.21	0	0	0
Ptp4a1.1	0	1.33	1.26	0	1.79	1.18	0	0	0
Btg3	0	1.07	0	0	1.67	1.09	0	0	0
H6pd	0	1.03	0	0	2.03	1.47	0	0	1
Pmepa1	0	1.58	0	0	1.62	0	0	0	0
Bzw2	0	1.1	0	0	1.14	0	0	0	0
Eif1ad	0	1.05	0	0	1.09	0	0	0	0
Mad2l2	0	1.18	0	0	1.55	0	0	0	0
Cstb	0	1.28	0	0	1.35	0	0	0	0
Ppp1r14b	0	1.2	0	0	1.22	0	0	0	0
Wdr43	1.06	1.13	0	0	1.32	0	1.21	0	0
Rrp1b	0	1.72	0	0	1.67	0	1.42	0	0
Eif4a1	0	1.17	0	0	1.41	0	1.03	0	0
Ddx21	0	1.4	1.15	0	1.93	1.22	1.17	0	0
Rbm3	0	1.65	1.45	0	1.65	1.28	1.33	0	1
Fas	0	1.41	1.12	0	1.63	1.41	1.46	0	0
Gnl3	0	1.63	1.2	0	1.74	1.17	1.72	0	0
Eif1a	0	1.44	1.29	0	1.7	1.14	1.74	0	0
Tspo	1.05	1.51	1.27	0	1.4	0	1.04	0	0
Atf4	0	1.11	1.48	0	1.91	0	1.05	0	0
Tnip2	0	1.45	1.54	0	2.23	0	1.36	0	0
Enc1	0	1.69	1.73	0	2.74	0	0	0	0
Bcl2l1	0	1.8	1.2	0	1.65	0	0	0	0
Hba.a1	0	1.95	1.51	0	1.54	0	0	0	0
Tnfrsf1a	0	1.19	1.2	0	1.92	0	0	0	0
Atrip	0	1.05	1.21	0	1.45	0	0	0	0
Git1	0	1.05	1.21	0	1.15	0	0	0	0
U2af1	0	1.11	1.17	0	1.04	0	0	0	0
Ifrd1	0	0	1.7	0	3.43	0	1.31	0	0
Zbtb16	0	0	1.68	0	3.57	0	0	0	0
Cep85	0	0	1.97	0	3.35	0	0	0	0
Saa2	0	0	1.88	0	3.12	0	0	0	0
Rnd1	0	0	2.26	0	3.66	0	0	0	0
Gm5970	0	0	2.81	0	3.97	0	0	0	0
Hmox1	1.48	0	1.84	0	2.78	0	0	1	0
Sp140	1.19	0	1.66	0	2.89	0	1.02	0	0
Crybg1	0	0	1.31	0	2.19	0	0	0	0
Lepr	0	0	1.41	0	2.13	0	0	0	0
Gm4316	0	0	1.37	0	2.36	0	0	0	0
Xbp1	0	0	1.43	0	2.29	0	0	0	0
Entpd1	0	0	1.48	0	2.29	0	0	0	0
Gab2	0	0	1.47	0	1.98	0	0	0	0
Ell	0	0	1.16	0	2.09	0	0	0	0
Nfkb2	0	0	1.16	0	2.49	0	0	0	0
Rell1	0	0	1.05	0	2.44	0	0	0	0
Srxn1	0	0	1.54	0	2.62	0	0	0	0
Rhbdf2	0	0	1.44	0	2.89	0	0	0	0
Irf8	0	0	1.24	0	2.69	0	0	0	0
Efhd2	0	0	1.32	0	2.81	0	0	0	0
Tmem140	0	0	1.35	0	2.71	0	0	0	0
Sfn	0	0	2.3	0	2.78	0	0	0	0
Map3k6	0	0	2.54	0	2.55	0	0	0	0
Smox	0	0	2.62	0	2.7	0	0	0	0
Csrnp1	0	0	2.6	0	2.8	0	0	0	0
Slc41a2	0	0	1.86	0	2.06	0	0	0	0
Trib1	0	0	2.04	0	1.99	0	0	0	0
Lrrc32	0	0	2.19	0	2.11	0	0	0	0
Spsb1	0	0	1.87	0	2.26	0	0	0	0
Tsku	0	0	1.77	0	2.39	0	0	0	0
Tmcc3	0	0	1.91	0	2.76	0	0	0	1
Pvr	0	0	1.89	0	2.59	0	0	0	0
Pdlim7	0	0	1.13	0	1.19	-1.25	0	0	0
Slc20a1	0	0	1.08	0	2.31	-2.01	0	0	0
F3	0	0	1.55	0	2.21	-1.2	0	0	0
Ibtk	-1.09	0	1.54	0	1.41	0	0	0	0
Crlf2	0	0	1.76	0	1.58	0	0	0	0
Tbk1	0	0	1.32	0	1.46	0	0	0	0
Rasip1	0	0	1.27	0	1.49	0	0	0	0
Tmem87b	0	0	1.41	0	1.55	0	0	0	0
Ptpn2	0	0	1.32	0	1.58	0	0	0	0
Trp53inp1	0	0	1.55	0	1.57	0	0	0	1
Cd24a	0	0	1.49	0	1.59	0	0	0	0
Mbd1	0	0	1.33	0	1.69	0	0	0	0
Ucp2	0	0	1.42	0	1.7	0	0	0	0
S1pr1	0	0	1.42	0	1.65	0	0	0	0
Whamm	0	0	1.26	0	1.28	0	0	0	0
Btg1	0	0	1.32	0	1.32	0	0	0	0
Cdc42ep4	0	0	1.3	0	1.38	0	0	0	0
Lrrc8a	0	0	1.21	0	1.18	0	0	0	0
Chd7	0	0	1.31	0	1.19	0	0	0	0
Med13l	0	0	1.27	0	1.24	0	0	0	0
Riok3	0	0	1.26	0	1.21	0	0	0	0
Gm26759	0	0	1.13	0	1.09	0	0	0	0
Prkch	0	0	1.01	0	1.14	0	0	0	0
Ctsb	0	0	1	0	1.13	0	0	1	0
Sertad1	0	0	1.06	0	1.22	0	0	0	0
Nek6	0	0	1.03	0	1.28	0	0	0	0
Il6ra	0	0	1.17	0	1.35	0	0	0	0
Eif5	0	0	1.07	0	1.34	0	0	0	0
Fam49b	0	0	1.06	0	1.35	0	0	0	0
Cflar	0	0	1.03	0	1.41	0	0	0	0
Cnn3	0	0	1.07	0	1.4	0	0	0	0
Pnrc1	0	0	1.07	0	1.78	0	0	0	0
Aida	0	0	1.05	0	1.84	0	0	0	0
Trpv2	0	0	1.23	0	1.83	0	0	0	0
Slc10a3	0	0	1.23	0	1.74	0	0	0	0
Slc38a2	0	0	1.17	0	1.51	0	0	0	0
Gtf2f2	0	0	1.19	0	1.48	0	0	0	0
Lpar1	0	0	1.07	0	1.46	0	0	0	0
Gtf2f1	0	0	1.03	0	1.47	0	0	0	0
Jade2	0	0	1.05	0	1.49	0	0	0	0
Rac1	0	0	1.08	0	1.55	0	0	0	0
Vars	0	0	1.03	0	1.57	0	0	0	0
Sqstm1	0	0	1	0	1.59	0	0	0	0
Ttc39b	0	0	1.02	0	2.14	0	1.55	0	0
H3f3b	0	0	1.44	0	1.85	0	1.05	0	0
Ccdc25	0	0	1.05	0	1.42	0	1.25	0	0
Bcl2l11	0	0	1.08	1.35	1.98	0	1.11	0	1
Dennd4a	0	0	1.27	1.01	1.24	0	1.13	0	0
Klf6	0	0	0	1.58	3.92	0	1.02	0	0
Socs2	0	1.35	0	1.5	2.73	0	0	0	0
Olfr920	0	0	0	1.76	3.16	0	0	0	0
Carhsp1	0	0	0	1.75	2.11	0	0	0	0
Gadd45a	0	0	0	1.94	2.2	0	0	0	0
Clu	0	0	0	1	2.18	0	0	1	0
Mapkapk2	0	0	0	1.33	2.58	0	0	0	0
Serpinb9	0	0	0	1.56	2.31	0	0	0	0
Chmp4b	0	1.28	1.27	1.3	1.78	0	0	0	0
Adar	0	0	1.18	1.42	1.44	0	0	0	0
Neat1	0	0	1.67	1.12	1.91	0	0	0	0
Sat1	0	0	1.1	1.21	1.96	0	0	0	0
Gclc	0	0	1.19	1.33	2.28	0	0	0	0
H2.D1	1.08	0	1.5	1.28	2.57	0	0	0	0
Mvp	1.5	0	1.16	1.33	2.27	0	0	0	0
H2.K1	1.29	0	1.16	1.39	2.09	0	0	0	0
Il13ra1	0	0	1.23	2.26	2.36	0	0	0	0
Pde4b	0	0	1.42	2.08	2.49	0	0	0	0
Arrdc4	0	0	1.35	1.88	2.68	0	0	0	0
Glrx	0	0	1.15	1.36	3	0	0	0	1
Tubb6	0	0	1.57	1.45	2.63	0	0	0	0
Mpeg1	0	0	1.22	1.03	2.55	0	0	0	0
Cblb	0	0	0	1.4	2.1	0	1.27	0	0
Stk19	0	0	0	1.24	1.46	0	1.43	0	0
Axl	0	0	0	1.1	1.45	0	0	0	0
Cd9	0	0	0	1.11	1.23	0	0	1	0
Klf5	0	0	0	1.45	1.79	0	0	0	0
X9930111J21Rik2	0	0	0	1.55	1.72	0	0	1	0
Tent5a	0	0	0	1.33	1.76	0	0	0	0
Lgals3	0	0	0	1.33	1.93	0	0	0	0
S100a11	0	0	0	1.02	1.59	1.76	0	0	0
Acot2	0	0	0	1.22	1.97	1.07	0	0	0
B4galt1	0	0	0	1.42	1.54	1.17	0	0	0
Shisa5	1.44	0	1.07	1.31	1.58	1.09	0	0	0
Zfp36	0	0	1.41	1.26	1.44	1.16	0	0	0
Helz2	2.33	0	1.05	0	1.99	0	1.06	0	0
Slc25a22	1.8	0	0	0	1.97	0	1.36	0	0
Tpst1	1.69	0	0	0	1.49	0	1.43	0	0
Pnpla2	1.08	0	1.53	0	1.61	0	0	0	0
Gna13	1.24	0	1.45	0	2.07	0	0	0	0
Sp110	1.32	0	1.13	0	1.9	0	0	0	0
Sp100	1.22	0	1.02	0	1.32	0	0	0	0
H2.M3	1.64	0	1.3	0	1.15	0	0	0	0
Ms4a6b	1.71	0	1.24	0	1.65	0	0	0	0
Pik3ip1	1.52	0	0	1.06	1.73	0	0	0	0
Ctsc	1.28	0	0	0	2.3	0	0	0	0
P2rx4	1.39	0	0	0	1.15	0	0	0	0
Idnk	1.25	0	0	0	1.19	0	0	0	0
Psma5	1.15	0	0	0	1.09	0	0	0	0
Mitd1	1.11	0	0	0	1.51	0	0	0	0
Jund	1.08	0	0	0	1.55	0	0	0	0
Erap1	1.39	0	0	0	1.76	0	0	0	0
Ly6e	1.13	0	0	0	1.79	0	0	0	0
Eif4ebp1	0	0	1.03	0	2.36	1.88	1.11	0	0
Hk2	0	0	1.58	0	1.41	1.68	1.63	0	0
Gars	0	0	1.19	0	1.71	1.44	1.11	0	0
Lrrc59	0	0	1.05	0	1.37	1.5	1.47	0	0
Etv6	0	0	1.43	0	1.37	1.25	1.38	0	0
Il4ra	0	0	2.21	0	2.85	1.52	0	0	0
Txnrd1	0	0	2	0	2.54	1.41	0	0	0
Gch1	0	0	1.9	0	2.74	1.43	0	0	0
Vcam1	0	-1.43	1.34	0	1.86	1.14	0	1	0
C1ra	0	0	1.85	0	1.73	1.49	0	0	0
Smad1	0	0	1.71	0	1.39	1.12	0	0	0
Znrf1	0	0	1.61	0	1.31	1.2	0	0	0
Cd47	0	0	1.03	0	1.73	1.12	0	0	0
Enpp4	0	0	1.24	0	2.07	1.3	0	0	0
Tuba1c	0	0	1.22	0	2.42	1.4	0	0	0
Heatr1	0	0	0	0	1.88	0	1.13	0	0
Apex1	0	0	0	0	2	0	1.43	0	0
Ascc3	0	0	0	0	1.99	0	1.36	0	0
Nop58	0	0	0	0	1.3	0	1.07	0	0
Nop56	0	0	0	0	1.25	0	1.02	0	0
Tars	0	0	0	0	1.45	0	1.11	0	0
Nub1	0	0	0	0	1.66	0	1.07	0	0
Slc7a1	0	0	0	0	2.14	1.3	1.12	0	0
Cars	0	0	0	0	1.6	1.25	1.91	0	0
Sdad1	0	0	0	0	1.23	1.01	1.33	0	0
Ubald2	0	0	0	0	1.58	1.32	1.39	0	0
Akr1b8	0	0	0	0	2.85	1.5	0	0	0
Muc1	0	0	0	0	2	1.58	0	0	0
Tnfsf10	0	0	0	0	2.15	1.64	0	0	0
Ier5	0	0	0	0	2.21	1.56	0	0	0
Vwa5a	0	0	0	0	2	1.12	0	0	1
Sptlc2	0	0	0	0	2.31	1.17	0	0	0
Eif6	0	0	0	0	2.4	1.09	0	0	0
Uchl3	0	0	0	-1.03	1.59	1.23	0	0	0
Ptp4a1	0	0	0	0	1.63	1.22	0	0	0
Manf	0	0	0	0	1.64	1.12	0	0	0
Plekhm1	0	0	0	0	1.55	1.16	0	0	0
Dmbt1	0	0	0	0	1.56	1.12	0	0	0
Gm12854	0	0	0	0	1.75	1.36	0	0	0
Apaf1	0	0	0	0	1.77	1.54	0	0	0
Dcp2	0	0	0	0	1.63	1.57	0	0	0
Flot2	0	0	0	0	1.65	1.5	0	0	0
Eme1	0	0	0	0	1.42	1.41	0	0	0
Acadl	0	0	0	0	1.21	1.66	0	0	0
Ino80c	0	0	0	0	1.15	1.61	0	0	0
Epn2	0	0	0	0	1.14	1.35	0	0	0
mt.Tc	0	0	0	0	1.11	1.28	0	0	0
Nup62	0	0	0	0	1.16	1	0	0	0
Yrdc	0	0	0	0	1.2	1.09	0	0	0
Ssbp4	0	0	0	0	1.13	1.11	0	0	0
Rars	0	0	0	0	1.15	1.13	0	0	0
Rnasel	0	0	0	0	1.16	1.14	0	0	0
Psmb9	1.28	0	0	0	3.65	1.51	0	0	1
Psmb10	1.93	0	0	0	2.95	1.14	0	0	0
Slfn9	1.65	0	0	0	2.82	1.67	0	0	0
Psmb8	1.43	0	1.54	0	3.56	1.76	0	0	0
Tapbpl	1.41	0	1.04	0	2.42	1.53	0	0	0
Trim12a	1.3	0	1.11	0	2.71	1.24	0	0	0
Mmp7	0	0	0	0	3.82	3.45	0	0	0
Lbp	0	0	1.13	0	1.95	2.97	0	0	0
Tnfrsf1b	0	0	1.71	0	2.83	2.49	0	0	0
Btg2	0	-1.63	0	-1.02	2.36	0	-1.1	0	0
Tsc22d1	0	-1.81	0	0	3.28	0	-1.39	0	0
Clcf1	0	-1.43	0	0	3.08	0	-1.53	0	0
Meaf6	-1.44	0	0	0	1.11	0	0	0	0
Slc25a37	0	0	0	0	1.02	0	0	0	0
Gnpnat1	0	0	0	0	1.02	0	0	0	0
Jak2	0	0	0	0	1.01	0	0	0	0
Brd2	0	0	0	0	1.01	0	0	0	0
Wdr74	0	0	0	0	1.01	0	0	0	0
Gimap8	0	0	0	0	1.01	0	0	0	0
Carmil1	0	0	0	0	1.01	0	0	0	0
Krt8	0	0	0	0	1.01	0	0	0	0
Tcerg1	0	0	0	0	1	0	0	0	0
Map1lc3b	0	0	0	0	1.01	0	0	0	0
Ankrd33b	0	0	0	0	1.05	0	0	0	0
Golt1b	0	0	0	0	1.05	0	0	0	0
Slc20a2	0	0	0	0	1.05	0	0	0	0
Bzw1	0	0	0	0	1.05	0	0	0	0
Dgkg	0	0	0	0	1.06	0	0	0	0
Sh3bgrl3	0	0	0	0	1.07	0	0	0	0
Ubr4	0	0	0	0	1.07	0	0	0	0
Elp5	0	0	0	0	1.04	0	0	0	0
Fcf1	0	0	0	0	1.04	0	0	0	0
Pik3r1	0	0	0	0	1.04	0	0	0	0
Riok1	0	0	0	0	1.04	0	0	0	0
Ywhag	0	0	0	0	1.04	0	0	0	0
Tbl1xr1	0	0	0	0	1.04	0	0	0	0
Anxa7	0	0	0	0	1.03	0	0	0	0
Fam166a	0	0	0	0	1.03	0	0	0	0
Nhsl1	0	0	0	0	1.03	0	0	0	0
Slc30a7	0	0	0	0	1.02	0	0	0	0
Ube2g2	0	0	0	0	1.02	0	0	0	0
Selenoi	0	0	0	0	1.03	0	0	0	0
Arf6	0	0	0	0	1.09	0	0	0	0
Eaf1	0	0	0	0	1.09	0	0	0	0
Mast2	0	0	0	0	1.09	0	0	0	0
Lgals8	0	0	0	0	1.09	0	0	0	0
Mpp1	0	0	0	0	1.09	0	0	0	0
Anxa2	0	0	0	0	1.1	0	0	0	0
Pax8	0	0	0	0	1.09	0	0	0	0
Psmd8	0	0	0	0	1.09	0	0	0	0
mt.Ta	0	0	0	0	1.07	0	0	0	0
Rbms1	0	0	0	0	1.07	0	0	0	0
Creb3	0	0	0	0	1.07	0	0	0	0
Mcl1	0	0	0	0	1.08	0	0	0	0
Sars	0	0	0	0	1.08	0	0	0	0
Itga6	0	0	0	0	1.08	0	0	0	0
Btbd9	0	0	0	0	1.08	0	0	0	0
Med15	0	0	0	0	1.1	0	0	0	0
Elf1	0	0	0	0	1.11	0	0	0	0
Rlim	0	0	0	0	1.12	0	0	0	0
Cttnbp2nl	0	0	0	0	1.12	0	0	0	0
Mast4	0	0	0	0	1.11	0	0	0	0
Chmp2b	0	0	0	0	1.11	0	0	0	0
Rap1b	0	0	0	0	1.11	0	0	0	0
Resf1	0	0	0	0	1.11	0	0	0	0
Chd9	0	0	0	0	1.11	0	0	0	0
Pycard	0	0	0	0	1.11	0	0	0	0
Rrbp1	0	0	0	0	1.11	0	0	0	0
Cdc42se2	0	0	0	0	1.11	0	0	0	0
Tbc1d15	0	0	0	0	1.14	0	0	0	0
Ier2	0	0	0	0	1.14	0	0	0	0
Clic1	0	0	0	0	1.14	0	0	0	0
Plec	0	0	0	0	1.14	0	0	0	0
Smad3	0	0	0	0	1.14	0	0	0	0
Acox1	0	0	0	0	1.13	0	0	0	0
Acot12	0	0	0	0	1.13	0	0	0	0
Tubb5	0	0	0	0	1.12	0	0	0	0
Tmem11	0	0	0	0	1.12	0	0	0	0
Prkx	0	0	0	0	1.12	0	0	0	0
Ino80d	0	0	0	0	1.12	0	0	0	0
Pwp1	0	0	0	0	1.28	0	0	0	0
Ddr1	0	0	0	0	1.28	0	0	0	0
Abl2	0	0	0	0	1.28	0	0	0	0
Psmd11	0	0	0	0	1.29	0	0	0	0
Tjp2	0	0	0	0	1.29	0	0	0	0
Uap1	0	0	0	0	1.28	0	0	0	0
Fbxw9	0	0	0	0	1.29	0	0	0	0
Gm45507	0	0	0	0	1.29	0	0	0	0
Ifngr1	0	0	0	0	1.25	0	0	0	1
Nucb2	0	0	0	0	1.25	0	0	0	0
Card19	0	0	0	0	1.26	0	0	0	0
Ppp2r2d	0	0	0	0	1.26	0	0	0	0
Nup153	0	0	0	0	1.27	0	0	0	0
Sec24d	0	0	0	0	1.27	0	0	0	0
Efna5	0	0	0	0	1.27	0	0	0	0
Dusp28	0	0	0	0	1.26	0	0	0	0
Usp25	0	0	0	0	1.26	0	0	0	0
Loxl1	0	0	0	0	1.26	0	0	0	1
Epha2	0	0	0	0	1.35	0	0	0	0
X1700047I17Rik2	0	0	0	0	1.34	0	0	0	0
Fam177a	0	0	0	0	1.34	0	0	0	0
Ubb	0	0	0	0	1.33	0	0	0	0
Dhx33	0	0	0	0	1.33	0	0	0	0
Gm1821	0	0	0	0	1.33	0	0	0	0
Zwint	0	0	0	0	1.33	0	0	0	0
Syt11	0	0	0	0	1.33	0	0	0	0
Wdr75	0	0	0	0	1.32	0	0	0	0
Eef1akmt4	0	0	0	0	1.32	0	0	0	0
Tpm3	0	0	0	0	1.32	0	0	0	0
Suco	0	0	0	0	1.31	0	0	0	0
Mapk4	0	0	0	0	1.31	0	0	0	0
Rtn4	0	0	0	0	1.31	0	0	0	0
Usp53	0	0	0	0	1.31	0	0	0	0
Baz1a	0	0	0	0	1.3	0	0	0	0
Rras2	0	0	0	0	1.3	0	0	0	0
Hps3	0	0	0	0	1.3	0	0	0	0
Arhgap26	0	0	0	0	1.3	0	0	0	0
Trip10	0	0	0	0	1.18	0	0	0	0
Gnl2	0	0	0	0	1.18	0	0	0	0
Dgkh	0	0	0	0	1.18	0	0	0	0
Cd3eap	0	0	0	0	1.19	0	0	0	0
Atf5	0	0	0	0	1.18	0	0	0	0
Xpo6	0	0	0	0	1.18	0	0	0	0
Aff1	0	0	0	0	1.19	0	0	0	1
Cast	0	0	0	0	1.17	0	0	0	0
Stk40	0	0	0	0	1.17	0	0	0	0
Parp4	0	0	0	0	1.17	0	0	0	0
Ap5s1	0	0	0	0	1.17	0	0	0	0
Gimap9	0	0	0	0	1.16	0	0	0	0
Dnajb9	0	0	0	0	1.17	0	0	0	0
Nt5e	0	0	0	0	1.17	0	0	0	0
Fnbp4	0	0	0	0	1.15	0	0	0	0
Ltv1	0	0	0	0	1.15	0	0	0	0
Slc30a4	0	0	0	0	1.15	0	0	0	0
Shc1	0	0	0	0	1.15	0	0	0	0
Stx18	0	0	0	0	1.16	0	0	0	0
Trim47	0	0	0	0	1.16	0	0	0	0
Thumpd1	0	0	0	0	1.16	0	0	0	0
Kctd3	0	0	0	0	1.16	0	0	0	0
Eif2b3	0	0	0	0	1.16	0	0	0	0
Snx6	0	0	0	0	1.16	0	0	0	0
Pkp2	0	0	0	0	1.16	0	0	0	0
Bcl10	0	0	0	0	1.23	0	0	0	0
Rock2	0	0	0	0	1.24	0	0	0	0
Cd2ap	0	0	0	0	1.24	0	0	0	0
Pros1	0	0	0	0	1.23	0	0	0	0
Capza1	0	0	0	0	1.23	0	0	0	0
Jpt1	0	0	0	0	1.25	0	0	0	0
Parp3	0	0	0	0	1.25	0	0	0	0
Ccnl1	0	0	0	0	1.24	0	0	0	0
Traf7	0	0	0	0	1.24	0	0	0	0
Tgfbr1	0	0	0	0	1.24	0	0	0	0
Lsg1	0	0	0	0	1.24	0	0	0	0
Nfkb1	0	0	0	0	1.25	0	0	0	0
Cpne8	0	0	0	0	1.24	0	0	0	0
Elf3	0	0	0	0	1.22	0	0	0	0
Gtf2ird1	0	0	0	0	1.22	0	0	0	0
Mgst1	0	0	0	0	1.21	0	0	0	0
Ptprj	0	0	0	0	1.21	0	0	0	0
Azi2	0	0	0	0	1.21	0	0	0	0
Wdfy1	0	0	0	0	1.21	0	0	0	0
Ppp1r12a	0	0	0	0	1.2	0	0	0	0
Slc45a3	0	0	0	0	1.2	0	0	0	0
Exoc6b	0	0	0	0	1.2	0	0	0	0
Cd93	0	0	0	0	1.2	0	0	0	0
X2200002D01Rik	0	0	0	0	1.2	0	0	0	0
Rnf4	0	0	0	0	1.21	0	0	0	0
X1810055G02Rik	0	0	0	0	1.21	0	0	0	0
Creld2	0	0	0	0	1.21	0	0	0	0
Chka	0	0	0	0	1.21	0	0	0	0
Acer2	0	0	0	0	1.41	0	0	0	0
Rora	0	0	0	0	1.4	0	0	0	1
Ptk2b	0	0	0	0	1.4	0	0	0	0
Tubb4b	0	0	0	0	1.4	0	0	0	0
Jmjd1c	0	0	0	0	1.4	0	0	0	0
Ehhadh	0	0	0	0	1.39	0	0	0	0
Tpm4	0	0	0	0	1.39	0	0	1	0
Krt18	0	0	0	0	1.4	0	0	0	0
Zc3h7a	0	0	0	0	1.4	0	0	0	0
Nek7	0	0	0	0	1.36	0	0	0	1
Tagln2	0	0	0	0	1.36	0	0	0	0
Gm8797	0	0	0	0	1.36	0	0	0	0
Hspa5	0	0	0	0	1.37	0	0	0	0
Acat3	0	0	0	0	1.37	0	0	0	0
Plod3	0	0	0	0	1.38	0	0	0	0
Acot9	0	0	0	0	1.38	0	0	0	0
Slc13a1	0	0	0	0	1.43	0	0	0	0
Elk4	0	0	0	0	1.42	0	0	0	0
Plpp2	0	0	0	0	1.43	0	0	0	0
Casp7	0	0	0	0	1.41	0	0	0	0
Pgd	0	0	0	0	1.42	0	0	0	0
Slc39a1	0	0	0	0	1.42	0	0	0	0
Ptbp3	0	0	0	0	1.45	0	0	0	0
Tnks1bp1	0	0	0	0	1.45	0	0	0	0
Ssh3	0	0	0	0	1.45	0	0	0	0
Pogk	0	0	0	0	1.45	0	0	0	0
Ly6f	0	0	0	0	1.45	0	0	0	0
Klf11	0	0	0	0	1.45	0	0	0	0
Arnt2	0	0	0	0	1.45	0	0	0	0
Gm45716	0	0	0	0	1.45	0	0	0	0
Rras	0	0	0	0	1.44	0	0	0	0
Cdk6	0	0	0	0	1.43	0	0	0	0
Cdr2	0	0	0	0	1.43	0	0	0	0
Cldn3	0	0	0	0	1.43	0	0	0	0
Map4k4	0	0	0	0	1.51	0	0	0	0
Cxadr	0	0	0	0	1.49	0	0	0	0
Zbtb21	0	0	0	0	1.49	0	0	0	0
R3hcc1l	0	0	0	0	1.48	0	0	0	0
Jpt2	0	0	0	0	1.48	0	0	0	0
Tmed5	0	0	0	0	1.48	0	0	0	0
Qsox1	0	0	0	0	1.46	0	0	0	0
Pinx1	0	0	0	0	1.47	0	0	0	0
Msn	0	0	0	0	1.47	0	0	0	0
Agfg1	0	0	0	0	1.7	0	0	0	0
Flot1	0	0	0	0	1.71	0	0	0	0
Fam199x	0	0	0	0	1.73	0	0	0	0
Pgm1	0	0	0	0	1.72	0	0	0	0
Misp	0	0	0	0	1.72	0	0	0	0
Plin4	0	0	0	0	1.68	0	0	0	0
Gsdmd	0	0	0	0	1.69	0	0	0	0
Cdh5	0	0	0	0	1.69	0	0	0	0
Apold1	0	0	0	0	1.69	0	0	0	0
Camk2d	0	0	0	0	1.65	0	0	0	0
Ywhah	0	0	0	0	1.67	0	0	0	0
Wwtr1	0	0	0	0	1.66	0	0	0	0
Ppp2cb	0	0	0	0	1.55	0	0	0	0
St14	0	0	0	0	1.54	0	0	0	0
Hbegf	0	0	0	0	1.56	0	0	0	0
Scarb2	0	0	0	0	1.56	0	0	0	0
Dtx4	0	0	0	0	1.56	0	0	0	0
Ugcg	0	0	0	0	1.57	0	0	0	0
Arpc1b	0	0	0	0	1.57	0	0	0	0
Prag1	0	0	0	0	1.57	0	0	0	0
Lrrfip2	0	0	0	0	1.59	0	0	0	0
Gcnt2	0	0	0	0	1.6	0	0	0	0
Eif4e3	0	0	0	0	1.6	0	0	0	0
Rap1gds1	0	0	0	0	1.6	0	0	0	0
Tirap	0	0	0	0	1.6	0	0	0	0
Dnajc5	0	0	0	0	1.63	0	0	0	0
Ctsl	0	0	0	0	1.62	0	0	1	0
Kctd1	0	0	0	0	1.63	0	0	0	0
Ptpn12	0	0	0	0	1.61	0	0	0	0
Hip1r	0	0	0	0	1.62	0	0	0	0
Nup93	0	0	0	0	1.62	0	0	0	0
Sox4	-1.19	0	-1.15	0	2.57	0	-1.21	0	0
Plekho1	0	0	0	0	2.37	0	-1.14	0	0
Ubash3b	0	0	0	0	1.5	0	-1.03	0	0
Dap	0	0	0	0	1.71	0	-1.17	0	0
S100a10	0	-1.41	0	0	2.75	0	0	0	0
Cd68	0	-1.29	0	0	2.12	0	0	0	0
Pxk	0	-1.22	0	0	1.7	0	0	0	0
Tubb2a	0	0	0	0	2.85	0	0	0	0
Hmgcs2	0	0	0	0	2.73	0	0	0	0
Tlr2	0	0	0	0	2.78	0	0	0	0
Gm5431	0	0	0	0	2.78	0	0	0	0
Adora2b	0	0	0	0	3.23	0	0	0	0
Arg2	0	0	0	0	3.28	0	0	0	0
Prrg4	0	0	0	0	3.18	0	0	0	0
Hap1	0	0	0	0	3.13	0	0	0	0
Sertad4	0	0	0	0	3.15	0	0	0	0
Dusp8	0	0	0	0	3.14	0	0	0	0
Gdf15	0	0	0	0	3.04	0	0	0	0
Inava	0	0	0	0	3.03	0	0	0	0
Gm42031	0	0	0	0	3.04	0	0	0	0
Ypel2	0	0	0	0	3.07	0	0	0	0
Timd2	0	0	0	0	3.09	0	0	0	0
Stra6l	0	0	0	0	2.59	0	0	0	0
Akt3	0	0	0	0	2.56	0	0	0	0
F2rl1	0	0	0	0	2.57	0	0	0	0
Taf4b	0	0	0	0	2.5	0	0	0	0
Slc16a1	0	0	0	0	2.47	0	0	0	0
Rhob	0	0	0	0	2.46	0	0	0	0
Gm26735	0	0	0	0	2.31	0	0	0	0
Zfp36l1	0	0	0	0	2.3	0	0	0	0
Trim12c	0	0	0	0	2.3	0	0	0	0
Runx1	0	0	0	0	2.25	0	0	0	0
Cep170	0	0	0	0	2.26	0	0	0	0
B3gnt7	0	0	0	0	2.27	0	0	0	0
Sav1	0	0	0	0	2.36	0	0	0	0
Akap2	0	0	0	0	2.34	0	0	0	0
Steap1	0	0	0	0	2.43	0	0	0	0
Crem	0	0	0	0	2.39	0	0	0	0
Gm26669	0	0	0	0	2.41	0	0	0	0
Gpm6b	0	0	0	0	1.78	0	0	0	0
Ddit3	0	0	0	0	1.79	0	0	0	0
Mapk6	0	0	0	0	1.8	0	0	0	0
Miga1	0	0	0	0	1.8	0	0	0	0
Rnd3	0	0	0	0	1.83	0	0	0	0
Atp13a3	0	0	0	0	1.81	0	0	0	0
Tmsb10	0	0	0	0	1.87	0	0	0	0
Aldh1a2	0	0	0	0	1.86	0	0	0	0
Phc2	0	0	0	0	1.86	0	0	0	0
X2410006H16Rik	0	0	0	0	1.86	0	0	0	0
Rela	0	0	0	0	1.91	0	0	0	0
mt.Ty	0	0	0	0	1.9	0	0	0	0
Tbrg1	0	0	0	0	1.94	0	0	0	0
Cldn4	0	0	0	0	1.95	0	0	0	0
Net1	0	0	0	0	1.93	0	0	0	0
Acsl4	0	0	0	0	1.93	0	0	0	0
Tmem184b	0	0	0	0	1.93	0	0	0	0
Plet1	0	0	0	0	1.93	0	0	0	0
Fbxo6	0	0	0	0	2.06	0	0	0	0
Shtn1	0	0	0	0	1.99	0	0	0	0
Mrps18b	0	0	0	0	2.03	0	0	0	0
Cldn7	0	0	0	0	2	0	0	0	0
Ralgds	0	0	0	0	2.01	0	0	0	0
Zc3hav1	0	0	0	0	2.02	0	0	0	1
Syt12	0	0	0	0	2.13	0	0	0	0
Sdc1	0	0	0	0	2.1	0	0	0	0
Tlr3	0	0	0	0	2.11	0	0	0	0
Rnf122	0	0	0	0	2.11	0	0	0	0
Tes	0	0	0	0	2.21	0	0	0	0
Sectm1b	0	0	0	0	2.21	0	0	0	0
Ptpn23	0	0	0	0	2.22	0	0	0	0
Dcdc2a	0	0	0	0	2.23	0	0	0	0
Nrg1	0	0	0	0	2.23	0	0	0	0
Tacc2	0	0	0	0	2.18	0	0	0	0
Slc16a6	0	0	0	0	2.18	0	0	0	0
Tgm1	0	0	0	0	2.18	0	0	0	0
Tmem119	0	0	0	0	2.19	0	0	0	0
Rbl1	0	0	0	0	2.15	0	0	0	0
Fbxw17	0	0	0	0	2.16	0	0	0	0
Mboat1	0	0	0	0	2.17	0	0	0	0
Igf1	0	-2.52	-1.32	0	-1.93	-1.15	-2.72	0	0
Vamp5	0	-2.94	-1.31	0	-1.71	0	-2.1	0	0
Add3	0	-1.87	0	0	-1.85	-1.55	-1.66	0	0
Syne1	0	-1.49	-1.66	0	-1.17	-1.63	-1.3	0	0
Vkorc1	0	-1.03	-1.26	0	-1.32	-1.26	-1.37	0	0
Rcn3	0	-1.92	-2.14	0	-1.68	-1.71	-1.4	0	0
Timp2	0	-2.39	-1.51	0	-1.3	-1.2	-1.08	1	0
Bphl	0	-2.14	-1.19	0	-1.18	-1.06	-1.51	0	0
Gucy1a1	0	-3.84	-1.75	0	-2.43	-2.53	0	0	0
Tcf21	0	-4.05	-1.26	0	-1.52	-1.05	0	0	0
Slc9a3r2	0	-2.28	-2.82	0	-2.12	-2.02	0	0	0
Col14a1	0	-3	-2.69	0	-1.83	-1.89	0	0	0
Npnt	0	-2.34	-1.81	0	-1.27	0	0	0	0
Myl9	0	-2.54	-1.09	0	-1.93	-1.49	0	0	0
Crip2	0	-1.78	-1.24	0	-1.14	-1.11	0	0	0
Fxyd1	0	-1.85	-1.87	0	-1.08	-1.46	0	0	0
Col1a1	-2.06	-2.09	-1.88	0	-1.86	-2.72	-2.22	1	0
Col1a2	-1.82	-1.91	-1.98	0	-1.67	-2.16	-1.65	1	0
Ckb	0	-2.19	-2.55	0	-2.86	-2.91	-1.49	1	0
Ephx1	0	-2.8	-2.87	0	-2.2	-1.68	-2.87	1	0
Cavin2	0	-2.8	-3.51	0	-1.68	-1.78	-2.41	1	0
Apol7c	0	-3.33	0	0	0	-2.88	-1.96	0	0
Crip1	-1.1	-1.76	-1.2	0	0	-1.29	-1.11	0	0
H2afv	-1.16	-1.42	-1.09	0	0	-1.14	-1.13	0	0
Ccl21a	0	-1.44	-1.58	0	0	-1.07	-1.38	1	0
Zbtb4	0	-1.55	-1.3	0	0	-1.34	-1.27	0	0
Sparcl1	0	-1.75	-1.12	0	0	-1.44	-1.23	0	0
H2.Eb1	0	-1.6	-1.05	0	0	-1.18	-1.01	0	0
Cat	0	-1.39	-1.1	0	0	-1.1	-1.14	0	0
Rtl8a	0	-1.31	-1.08	0	0	-1.19	-1.22	0	0
Cavin1	0	-1.25	-1.88	0	0	-1.74	0	1	0
Dpysl2	0	-1.08	-2.15	0	0	-1.01	-1.05	1	0
Cav1	0	-2.47	-2.81	0	0	-1.99	-1.81	1	0
Pcolce	0	-1.7	-2.32	0	0	-1.9	-1.24	0	0
Cd79b	0	-2	-1.89	0	0	-1.62	-1.52	0	0
Kitl	0	-1.23	-1.48	0	0	-1.14	-2.2	0	0
Col3a1	0	-1.81	-1.78	0	0	-2.18	-2.08	0	0
Cnn2	0	-1.3	-1.34	0	0	-1.72	-1.8	0	0
Iglc1	0	-1.45	-1.6	0	0	-1.75	-1.34	1	0
Scd2	0	-1.26	-2.08	-1.35	0	-2.5	-1.96	1	0
Rgs10	0	-2.08	-1.38	-1.01	0	-2.06	-1.45	1	0
Fasn	0	0	-1.11	-1.65	-1.59	-1.74	-2.04	0	0
Cbfa2t3	-1.48	-1.96	-1.63	-1.86	0	-1.43	-1.26	0	0
Acyp1	-1.75	-1.68	0	-1.66	-2.02	-1.48	-1.9	0	0
Nrp1	-2.33	-3.3	-2.06	-1.25	0	0	-1.75	0	0
H2.Ob	-1.22	-3.09	-3.1	0	0	0	-2.74	1	0
Tbc1d10c	-1.13	-1.98	-1.76	-1.3	0	0	-1.98	0	0
Rgl2	0	-2.08	-1.72	-1.09	0	0	-1.22	0	0
Ttc28	0	-2.95	-1.56	0	0	0	-1.6	0	0
Ralgps2	0	-2.41	-1.69	0	0	0	-1.7	0	0
Sipa1	0	-2.23	-1.49	0	0	0	-1.67	0	0
Atp2a3	0	-2.2	-2.68	-1.09	0	0	-2.42	0	0
Bank1	0	-2.17	-2.91	0	0	0	-1.41	1	0
Cd3g	0	-1.83	-1.95	0	0	0	-1.82	0	0
Cd79a	0	-2.13	-2.28	0	0	0	-1.69	1	0
Hpgd	-1.86	-2.38	-2.18	0	-1.27	0	-1.54	1	0
Vpreb3	-1.16	-2.53	-1.36	0	0	0	-1.29	0	0
Fcgrt	-1.44	-2.06	-1.61	0	0	0	-1.45	1	0
Fcrla	-1.29	-1.69	-1.51	0	0	0	-1.03	0	0
Gstm2	0	-1.97	-1.53	0	-1.19	0	-1.42	0	0
Snap47	0	-1.54	-1.48	0	-1.04	0	-1.49	0	0
Chd3	0	-1.45	-1.14	0	-1.24	0	-1.43	1	0
Map4k2	0	-1.69	-1.48	0	0	0	-1.13	0	0
Grcc10	0	-1.59	-1.74	0	0	0	-1.09	0	0
Lbh	0	-1.67	-2.1	0	0	0	-1.31	0	0
Inpp4b	0	-1.41	-2.39	0	0	0	-1.16	0	0
Iglc3	0	-1.22	-2.07	0	0	0	-1.11	1	0
Angptl2	0	-4.53	-2.42	-2.13	-1.89	-4.73	-3.23	0	0
Thrsp	0	0	-3.6	-3.3	-3.62	-2.08	-4.26	0	0
Phldb2	0	-1.39	0	2.16	-1.23	0	-1.94	0	0
Cd55	-1.16	-1.96	0	1.83	0	0	-1.76	0	0
Tmem176a	0	-1.16	0	1.06	0	0	-1.27	0	0
Jag1	0	-1.31	0	1.66	0	0	-1.07	0	0
Naaa	0	-3.5	0	0	0	-1.5	-2.88	0	0
Klrd1	0	-3.13	0	0	0	0	-3.21	0	0
X5830428M24Rik	0	-3.19	0	0	0	0	-2.99	0	0
Srpk3	0	-3.69	0	0	0	0	-3.24	0	0
Abcg3	0	-3.54	0	0	0	0	-3.6	0	0
Rab7b	1.67	-2.66	0	0	0	0	-3.66	0	0
Stab2	0	-2.76	0	0	0	0	-2.58	0	0
Trim7	0	-2.73	0	0	0	0	-2.89	0	0
Gdf11	0	-2.43	0	0	0	0	-3.16	0	0
Dapl1	0	-2.04	0	0	0	0	-2.76	0	0
Arhgap4	0	-1.85	0	0	0	0	-3.08	0	0
Ciita	0	-1.73	0	0	2.09	0	-1.36	0	1
H2.DMb1	0	-1.53	0	1.14	1.33	0	-1.16	0	1
[truncated: 2,444 more rows]

## Sheet: Table_S3
Term	cluster1_PValue	cluster1_Fold.Enrichment	cluster2_PValue	cluster2_Fold.Enrichment	cluster3_PValue	cluster3_Fold.Enrichment	cluster4_PValue	cluster4_Fold.Enrichment	cluster5_PValue	cluster5_Fold.Enrichment	cluster6_PValue	cluster6_Fold.Enrichment	cluster7_PValue	cluster7_Fold.Enrichment	cluster8_PValue	cluster8_Fold.Enrichment	cluster9_PValue	cluster9_Fold.Enrichment
mmu04512:ECM-receptor interaction	1.86279e-14	27.1095	1	1	1	1	1	1	1	1	1	1	1	1	1	1	1	1
GO:0010572~positive regulation of platelet activation	3.20198e-10	143.529	1	1	1	1	1	1	1	1	1	1	1	1	1	1	1	1
mmu04611:Platelet activation	7.24649e-10	16.2791	1	1	1	1	1	1	1	1	1	1	1	1	1	1	1	1
GO:0007596~blood coagulation	9.81849e-09	29.0691	1	1	1	1	1	1	1	1	1	1	1	1	1	1	1	1
GO:0007599~hemostasis	1.10367e-08	43.6826	1	1	1	1	1	1	1	1	1	1	1	1	1	1	1	1
GO:0007155~cell adhesion	1.3681e-08	7.15259	1	1	1	1	1	1	1	1	1	1	1	1	1	1	1	1
mmu04510:Focal adhesion	7.7742e-08	10.0428	1	1	1	1	1	1	1	1	1	1	1	1	1	1	1	1
GO:0030168~platelet activation	2.16662e-07	44.1626	1	1	1	1	1	1	1	1	1	1	1	1	1	1	1	1
GO:0098609~cell-cell adhesion	6.76985e-06	11.1479	1	1	1	1	1	1	1	1	1	1	1	1	1	1	1	1
GO:0007597~blood coagulation, intrinsic pathway	8.33842e-06	95.6857	1	1	1	1	1	1	1	1	1	1	1	1	1	1	1	1
mmu04610:Complement and coagulation cascades	8.99842e-06	13.8126	1	1	1	1	1	1	1	1	1	1	1	1	1	1	1	1
mmu04640:Hematopoietic cell lineage	9.57341e-06	13.6657	0.034269	9.89582	1	1	1	1	1	1	1	1	1	1	1	1	1	1
WP85~Focal adhesion	1.60698e-05	6.23423	1	1	1	1	1	1	1	1	1	1	1	1	1	1	1	1
GO:0070098~chemokine-mediated signaling pathway	2.40076e-05	29.2915	1	1	1	1	0.0615437	30.3764	0.0864501	21.5832	1	1	1	1	1	1	1	1
GO:0007568~aging	4.9711e-05	10.5204	1	1	1	1	1	1	1	1	1	1	1	1	1	1	1	1
GO:0050921~positive regulation of chemotaxis	6.53305e-05	49.923	1	1	1	1	1	1	1	1	1	1	1	1	1	1	1	1
GO:0035855~megakaryocyte development	8.44283e-05	45.9291	1	1	1	1	1	1	1	1	1	1	1	1	1	1	1	1
GO:0002687~positive regulation of leukocyte migration	8.44283e-05	45.9291	1	1	1	1	1	1	1	1	1	1	1	1	1	1	1	1
mmu04151:PI3K-Akt signaling pathway	9.82633e-05	5.1117	1	1	1	1	1	1	1	1	1	1	1	1	1	1	1	1
GO:0048839~inner ear development	0.000104016	20.2153	1	1	1	1	1	1	1	1	1	1	1	1	1	1	1	1
mmu05165:Human papillomavirus infection	0.000104733	5.06934	1	1	1	1	1	1	1	1	1	1	1	1	0.0941038	5.32281	1	1
GO:0006935~chemotaxis	0.000104738	12.6643	1	1	1	1	1	1	0.0259484	11.6645	1	1	1	1	1	1	1	1
mmu04061:Viral protein interaction with cytokine and cytokine receptor	0.000141562	11.5901	1	1	1	1	1	1	0.0262137	11.3583	1	1	1	1	1	1	1	1
GO:0071356~cellular response to tumor necrosis factor	0.000146192	11.7969	1	1	1	1	1	1	1	1	1	1	1	1	1	1	1	1
GO:0070527~platelet aggregation	0.000147213	38.2743	1	1	1	1	1	1	1	1	1	1	1	1	1	1	1	1
GO:0010951~negative regulation of endopeptidase activity	0.000190729	17.2926	1	1	1	1	1	1	1	1	1	1	1	1	1	1	1	1
GO:0060326~cell chemotaxis	0.000209074	16.8857	1	1	1	1	1	1	1	1	1	1	1	1	1	1	1	1
GO:0098883~synapse disassembly	0.000241344	123.024	1	1	1	1	1	1	1	1	1	1	1	1	1	1	1	1
GO:0031640~killing of cells of other organism	0.00027174	15.7724	1	1	1	1	1	1	1	1	1	1	1	1	1	1	1	1
GO:0006955~immune response	0.000283027	5.22979	1	1	1	1	1	1	0.0620023	4.2817	0.093433	3.61565	1	1	1	1	1	1
GO:0030335~positive regulation of cell migration	0.000291371	7.61136	1	1	1	1	1	1	1	1	1	1	1	1	1	1	1	1
GO:0007160~cell-matrix adhesion	0.000333434	14.9509	1	1	1	1	1	1	1	1	1	1	1	1	1	1	1	1
GO:0006954~inflammatory response	0.000376938	5.88835	0.00277701	6.06154	1	1	0.0900052	5.72479	0.00556579	6.77935	0.0102908	5.72479	1	1	1	1	1	1
GO:0001525~angiogenesis	0.00042976	7.07535	1	1	0.00635765	10.1076	1	1	1	1	1	1	1	1	1	1	1	1
GO:0051209~release of sequestered calcium ion into cytosol	0.000433412	26.703	1	1	1	1	1	1	1	1	1	1	1	1	1	1	1	1
GO:0002544~chronic inflammatory response	0.000513728	86.1171	1	1	1	1	1	1	1	1	1	1	1	1	1	1	1	1
GO:0043547~positive regulation of GTPase activity	0.000517781	8.97054	1	1	1	1	1	1	1	1	0.0661585	6.97708	1	1	1	1	0.0854388	6.03786
GO:0042060~wound healing	0.000540023	13.1678	1	1	1	1	1	1	1	1	1	1	1	1	1	1	1	1
mmu05205:Proteoglycans in cancer	0.0007207	6.2662	1	1	1	1	1	1	1	1	1	1	1	1	1	1	1	1
GO:0032760~positive regulation of tumor necrosis factor production	0.000727855	12.1634	1	1	1	1	1	1	1	1	1	1	1	1	1	1	1	1
GO:0030199~collagen fibril organization	0.000847922	21.2635	1	1	1	1	1	1	1	1	1	1	1	1	1	1	1	1
mmu05418:Fluid shear stress and atherosclerosis	0.00109339	7.4396	1	1	0.0346502	9.59317	1	1	1	1	1	1	1	1	1	1	1	1
GO:0070374~positive regulation of ERK1 and ERK2 cascade	0.00128215	7.32912	1	1	1	1	1	1	0.069438	6.7505	0.093603	5.70043	1	1	1	1	0.0217855	6.57741
GO:0061844~antimicrobial humoral immune response mediated by antimicrobial peptide	0.00137411	10.252	1	1	1	1	1	1	1	1	1	1	1	1	1	1	1	1
GO:0045785~positive regulation of cell adhesion	0.0019509	15.9476	1	1	1	1	1	1	1	1	1	1	1	1	1	1	1	1
mmu04933:AGE-RAGE signaling pathway in diabetic complications	0.00199736	9.08466	1	1	1	1	1	1	1	1	1	1	1	1	1	1	1	1
GO:0010033~response to organic substance	0.00202954	15.7292	1	1	1	1	1	1	1	1	1	1	1	1	1	1	1	1
GO:0001568~blood vessel development	0.00236377	14.9121	1	1	1	1	1	1	1	1	1	1	1	1	1	1	1	1
GO:0090280~positive regulation of calcium ion import	0.00256786	39.1442	1	1	1	1	1	1	1	1	1	1	1	1	1	1	1	1
GO:0030593~neutrophil chemotaxis	0.00273022	14.1757	1	1	1	1	0.0997518	18.3759	1	1	1	1	1	1	1	1	0.01801	14.312
GO:0034097~response to cytokine	0.00273022	14.1757	1	1	1	1	1	1	1	1	1	1	1	1	1	1	1	1
GO:0090026~positive regulation of monocyte chemotaxis	0.0028062	37.4422	1	1	1	1	1	1	1	1	1	1	1	1	1	1	1	1
GO:0043434~response to peptide hormone	0.00282699	14.0028	1	1	1	1	1	1	1	1	1	1	1	1	1	1	1	1
GO:0010759~positive regulation of macrophage chemotaxis	0.00331281	34.4469	1	1	1	1	1	1	0.045057	42.3032	1	1	1	1	1	1	1	1
GO:0048661~positive regulation of smooth muscle cell proliferation	0.0033425	13.198	1	1	1	1	1	1	1	1	1	1	1	1	1	1	1	1
mmu05144:Malaria	0.00341289	12.8779	1	1	1	1	1	1	1	1	1	1	1	1	1	1	1	1
mmu04062:Chemokine signaling pathway	0.00342658	5.73469	1	1	1	1	1	1	0.0921504	5.62	1	1	1	1	1	1	1	1
WP2841~Focal adhesion: PI3K-Akt-mTOR signaling pathway	0.00463007	3.2236	1	1	1	1	1	1	1	1	1	1	1	1	1	1	1	1
mmu04613:Neutrophil extracellular trap formation	0.00472074	5.31914	1	1	1	1	1	1	1	1	1	1	1	1	1	1	1	1
GO:0001774~microglial cell activation	0.00475074	28.7057	1	1	1	1	1	1	1	1	1	1	1	1	1	1	1	1
GO:0016525~negative regulation of angiogenesis	0.00494006	11.4823	1	1	1	1	1	1	1	1	1	1	1	1	1	1	1	1
GO:0007229~integrin-mediated signaling pathway	0.00596141	10.7311	1	1	1	1	1	1	1	1	1	1	1	1	1	1	1	1
GO:0048514~blood vessel morphogenesis	0.00716195	23.2749	1	1	1	1	1	1	1	1	1	1	1	1	1	1	1	1
GO:0043066~negative regulation of apoptotic process	0.00722531	3.49537	1	1	1	1	1	1	0.0318693	4.02427	1	1	1	1	1	1	0.0848821	2.94081
WP200~Complement activation, classical pathway	0.00774086	21.625	1	1	1	1	1	1	1	1	1	1	1	1	1	1	1	1
mmu05133:Pertussis	0.00792039	9.533	1	1	1	1	1	1	1	1	1	1	1	1	1	1	1	1
GO:0002376~immune system process	0.0093189	3.82015	0.00187101	5.24335	1	1	1	1	0.0719756	4.02121	0.00564604	5.09354	1.25369e-07	16.9785	1	1	0.0105249	4.40787
mmu05171:Coronavirus disease - COVID-19	0.00982244	4.45774	1	1	1	1	1	1	1	1	1	1	1	1	1	1	1	1
GO:0010466~negative regulation of peptidase activity	0.00995084	8.901	1	1	1	1	1	1	1	1	1	1	1	1	1	1	1	1
GO:0010811~positive regulation of cell-substrate adhesion	0.0109114	18.7211	1	1	1	1	1	1	1	1	1	1	1	1	1	1	1	1
mmu05410:Hypertrophic cardiomyopathy	0.0124884	8.06638	1	1	1	1	1	1	1	1	1	1	1	1	1	1	1	1
GO:0071230~cellular response to amino acid stimulus	0.0128887	8.08612	1	1	1	1	1	1	1	1	1	1	1	1	1	1	1	1
mmu05414:Dilated cardiomyopathy	0.0136272	7.80894	1	1	1	1	1	1	1	1	1	1	1	1	1	1	1	1
GO:0010628~positive regulation of gene expression	0.0148913	3.44666	1	1	1	1	1	1	0.0217263	4.53507	1	1	1	1	1	1	1	1
mmu04145:Phagosome	0.0158029	5.04149	1	1	1	1	1	1	1	1	1	1	1	1	1	1	1	1
WP2292~Chemokine signaling pathway	0.0170485	3.8232	1	1	1	1	1	1	1	1	1	1	1	1	1	1	1	1
GO:0035791~platelet-derived growth factor receptor-beta signaling pathway	0.0170535	114.823	1	1	1	1	1	1	1	1	1	1	1	1	1	1	1	1
mmu05142:Chagas disease	0.0173905	7.12661	1	1	1	1	1	1	1	1	1	1	1	1	1	1	1	1
GO:0030282~bone mineralization	0.0175299	14.5961	1	1	1	1	1	1	1	1	1	1	1	1	1	1	1	1
mmu04060:Cytokine-cytokine receptor interaction	0.0191029	3.77076	1	1	1	1	1	1	0.0414479	4.92712	1	1	1	1	1	1	1	1
GO:0009725~response to hormone	0.019247	13.8899	1	1	1	1	1	1	1	1	1	1	1	1	1	1	1	1
GO:0010595~positive regulation of endothelial cell migration	0.019247	13.8899	1	1	1	1	1	1	1	1	1	1	1	1	1	1	1	1
mmu04974:Protein digestion and absorption	0.0197082	6.79667	1	1	1	1	1	1	1	1	1	1	1	1	1	1	1	1
GO:0009612~response to mechanical stimulus	0.0204295	13.4558	1	1	1	1	1	1	1	1	1	1	1	1	1	1	1	1
GO:2000503~positive regulation of natural killer cell chemotaxis	0.0204296	95.6857	1	1	1	1	1	1	1	1	1	1	1	1	1	1	1	1
GO:0009408~response to heat	0.0216417	13.0481	1	1	1	1	1	1	1	1	1	1	1	1	1	1	1	1
GO:0051603~proteolysis involved in cellular protein catabolic process	0.0222588	12.8533	1	1	1	1	1	1	1	1	1	1	1	1	1	1	1	1
GO:0008284~positive regulation of cell proliferation	0.0224597	3.13969	1	1	1	1	1	1	1	1	1	1	1	1	1	1	1	1
GO:0051045~negative regulation of membrane protein ectodomain proteolysis	0.0237943	82.0163	1	1	1	1	1	1	1	1	1	1	1	1	1	1	1	1
GO:0051592~response to calcium ion	0.0247992	12.1292	1	1	1	1	1	1	1	1	1	1	1	1	1	1	1	1
mmu04670:Leukocyte transendothelial migration	0.0248338	6.22068	1	1	1	1	1	1	1	1	1	1	1	1	1	1	1	1
GO:0030198~extracellular matrix organization	0.0254616	6.24037	1	1	1	1	1	1	1	1	1	1	1	1	1	1	1	1
WP458~Inflammatory response pathway	0.0260555	11.5333	1	1	1	1	1	1	1	1	1	1	1	1	1	1	1	1
mmu04015:Rap1 signaling pathway	0.0268354	4.28762	1	1	1	1	1	1	1	1	1	1	1	1	1	1	1	1
GO:0060137~maternal process involved in parturition	0.0271477	71.7643	1	1	1	1	1	1	1	1	1	1	1	1	1	1	1	1
mmu04810:Regulation of actin cytoskeleton	0.0293129	4.17069	1	1	1	1	1	1	1	1	1	1	1	1	1	1	1	1
GO:0071363~cellular response to growth factor stimulus	0.030214	10.9009	1	1	1	1	1	1	1	1	1	1	1	1	1	1	1	1
GO:0032964~collagen biosynthetic process	0.0304896	63.7905	1	1	1	1	1	1	1	1	1	1	1	1	1	1	1	1
GO:0070493~thrombin-activated receptor signaling pathway	0.0304896	63.7905	1	1	1	1	1	1	1	1	1	1	1	1	1	1	1	1
mmu05150:Staphylococcus aureus infection	0.0306139	5.73469	1	1	1	1	1	1	1	1	1	1	1	1	1	1	1	1
GO:0001938~positive regulation of endothelial cell proliferation	0.0309212	10.7646	1	1	0.0051508	26.9116	1	1	1	1	1	1	1	1	1	1	1	1
GO:0001666~response to hypoxia	0.0339503	5.57393	1	1	1	1	1	1	1	1	1	1	1	1	1	1	1	1
GO:0045087~innate immune response	0.0348775	2.83014	0.00807197	3.88451	1	1	1	1	1	1	1	1	0.00254665	7.8615	1	1	1	1
GO:0038063~collagen-activated tyrosine kinase receptor signaling pathway	0.0404478	47.8429	1	1	1	1	1	1	1	1	1	1	1	1	1	1	1	1
GO:0006958~complement activation, classical pathway	0.0413961	5.14901	1	1	1	1	1	1	1	1	1	1	1	1	1	1	1	1
GO:0043589~skin morphogenesis	0.0437447	44.1626	1	1	1	1	1	1	1	1	1	1	1	1	1	1	1	1
GO:0008347~glial cell migration	0.0437447	44.1626	1	1	1	1	1	1	1	1	1	1	1	1	1	1	1	1
WP3626~Microglia pathogen phagocytosis pathway	0.0463551	8.43902	1	1	1	1	1	1	1	1	1	1	1	1	1	1	1	1
WP1496~Oxidative damage response	0.0463551	8.43902	1	1	1	1	1	1	1	1	1	1	1	1	1	1	1	1
GO:0090331~negative regulation of platelet aggregation	0.0470305	41.0082	1	1	1	1	1	1	1	1	1	1	1	1	1	1	1	1
GO:0001649~osteoblast differentiation	0.0480468	8.44286	1	1	1	1	1	1	1	1	1	1	1	1	1	1	1	1
GO:0042730~fibrinolysis	0.0503052	38.2743	1	1	1	1	1	1	1	1	1	1	1	1	1	1	1	1
GO:1903238~positive regulation of leukocyte tethering or rolling	0.0503052	38.2743	1	1	1	1	1	1	1	1	1	1	1	1	1	1	1	1
GO:0001775~cell activation	0.0503052	38.2743	1	1	1	1	1	1	1	1	1	1	1	1	1	1	1	1
GO:1902230~negative regulation of intrinsic apoptotic signaling pathway in response to DNA damage	0.0503052	38.2743	1	1	1	1	1	1	1	1	1	1	1	1	1	1	1	1
GO:0006940~regulation of smooth muscle contraction	0.0535687	35.8821	1	1	1	1	1	1	1	1	1	1	1	1	1	1	1	1
GO:0071346~cellular response to interferon-gamma	0.0540756	7.90066	1	1	1	1	1	1	1	1	1.32377e-07	28.6765	9.98935e-05	40.9664	1	1	1	1
GO:1990869~cellular response to chemokine	0.0600627	31.8952	1	1	1	1	1	1	1	1	1	1	1	1	1	1	1	1
GO:0001503~ossification	0.0612741	7.36044	1	1	1	1	1	1	1	1	1	1	1	1	1	1	1	1
GO:0055093~response to hyperoxia	0.0632932	30.2165	1	1	1	1	1	1	1	1	1	1	1	1	1	1	1	1
GO:0001523~retinoid metabolic process	0.0632932	30.2165	1	1	1	1	1	1	1	1	1	1	1	1	1	1	1	1
mmu05412:Arrhythmogenic right ventricular cardiomyopathy	0.0634038	7.14975	1	1	1	1	1	1	1	1	1	1	1	1	1	1	1	1
GO:0002523~leukocyte migration involved in inflammatory response	0.0665128	28.7057	1	1	1	1	1	1	1	1	1	1	1	1	1	1	1	1
GO:2000406~positive regulation of T cell migration	0.0665128	28.7057	1	1	1	1	1	1	1	1	1	1	1	1	1	1	1	1
GO:0050901~leukocyte tethering or rolling	0.0697214	27.3388	1	1	1	1	1	1	1	1	1	1	1	1	1	1	1	1
GO:0035584~calcium-mediated signaling using intracellular calcium source	0.0697214	27.3388	1	1	1	1	1	1	1	1	1	1	1	1	1	1	1	1
GO:0048245~eosinophil chemotaxis	0.0697214	27.3388	1	1	1	1	1	1	1	1	1	1	1	1	1	1	1	1
GO:0051893~regulation of focal adhesion assembly	0.0729192	26.0961	1	1	1	1	1	1	1	1	1	1	1	1	1	1	1	1
GO:0071354~cellular response to interleukin-6	0.0729192	26.0961	1	1	1	1	1	1	1	1	1	1	1	1	1	1	1	1
GO:0045471~response to ethanol	0.0736179	6.6244	1	1	1	1	1	1	1	1	1	1	1	1	1	1	1	1
GO:0051897~positive regulation of protein kinase B signaling	0.0736179	6.6244	1	1	1	1	1	1	1	1	1	1	1	1	1	1	1	1
GO:0048545~response to steroid hormone	0.0761062	24.9615	1	1	1	1	1	1	1	1	1	1	1	1	1	1	1	1
GO:2000353~positive regulation of endothelial cell apoptotic process	0.0761062	24.9615	1	1	1	1	1	1	1	1	1	1	1	1	1	1	1	1
GO:0031589~cell-substrate adhesion	0.0761062	24.9615	1	1	1	1	1	1	1	1	1	1	1	1	1	1	1	1
mmu05323:Rheumatoid arthritis	0.0784181	6.32794	1	1	1	1	1	1	1	1	1	1	1	1	1	1	1	1
GO:0043277~apoptotic cell clearance	0.0792823	23.9214	1	1	1	1	0.0306136	62.0185	1	1	1	1	1	1	1	1	1	1
GO:0010763~positive regulation of fibroblast migration	0.0792823	23.9214	1	1	1	1	1	1	1	1	1	1	1	1	1	1	1	1
GO:0006952~defense response	0.0795636	6.33214	1	1	1	1	1	1	1	1	0.00327919	13.1333	8.26041e-14	73.875	1	1	1	1
WP238~Osteoblast signaling	0.08142	23.0667	1	1	1	1	1	1	1	1	1	1	1	1	1	1	1	1
GO:0034113~heterotypic cell-cell adhesion	0.0824477	22.9646	1	1	1	1	1	1	1	1	1	1	1	1	1	1	1	1
GO:0046488~phosphatidylinositol metabolic process	0.0918797	20.5041	1	1	1	1	1	1	1	1	1	1	1	1	1	1	1	1
GO:0090303~positive regulation of wound healing	0.0918797	20.5041	1	1	1	1	1	1	1	1	1	1	1	1	1	1	1	1
m_reckPathway:Inhibition of Matrix Metalloproteinases	0.0940987	19.0519	1	1	1	1	1	1	1	1	1	1	1	1	1	1	1	1
GO:0036120~cellular response to platelet-derived growth factor stimulus	0.0950024	19.797	1	1	1	1	1	1	1	1	1	1	1	1	1	1	1	1
WP1270~Endochondral ossification	0.0958164	5.58065	1	1	1	1	1	1	1	1	1	1	1	1	1	1	1	1
GO:0042113~B cell activation	1	1	0.00402866	31.1053	1	1	1	1	1	1	1	1	1	1	1	1	1	1
mmu04216:Ferroptosis	1	1	0.00677948	23.2552	1	1	1	1	1	1	1	1	1	1	1	1	1	1
GO:0006879~cellular iron ion homeostasis	1	1	0.00715778	23.1765	1	1	1	1	1	1	1	1	1	1	1	1	1	1
GO:0034395~regulation of transcription from RNA polymerase II promoter in response to iron	1	1	0.00744673	262.667	1	1	1	1	1	1	1	1	1	1	1	1	1	1
mmu04978:Mineral absorption	1	1	0.0121085	17.2261	1	1	1	1	1	1	1	1	1	1	1	1	1	1
GO:0050853~B cell receptor signaling pathway	1	1	0.0178143	7.0991	1	1	1	1	1	1	1	1	1	1	1	1	1	1
GO:0006911~phagocytosis, engulfment	1	1	0.0178143	7.0991	1	1	1	1	1	1	1	1	1	1	1	1	1	1
GO:0030183~B cell differentiation	1	1	0.0276616	11.3654	1	1	1	1	1	1	1	1	1	1	1	1	1	1
mmu03320:PPAR signaling pathway	1	1	0.030995	10.4518	1	1	1	1	1	1	1	1	1	1	1	1	1	1
GO:0009617~response to bacterium	1	1	0.0354449	5.43448	1	1	1	1	1	1	3.82004e-05	10.7784	8.72e-05	19.2471	0.00144937	16.3034	1	1
WP2316~PPAR signaling pathway	1	1	0.0365706	9.25514	1	1	1	1	1	1	1	1	1	1	1	1	1	1
WP2271~Macrophage markers	1	1	0.0371948	49.9778	1	1	1	1	1	1	1	1	1	1	1	1	1	1
WP1596~Iron homeostasis	1	1	0.0517049	35.6984	1	1	1	1	1	1	1	1	1	1	1	1	1	1
GO:0008283~cell proliferation	1	1	0.0555709	4.52874	0.0110712	8.24877	1	1	1	1	1	1	1	1	1	1	1	1
WP1241~Glucuronidation	1	1	0.0588825	31.2361	1	1	1	1	1	1	1	1	1	1	1	1	1	1
mmu04142:Lysosome	1	1	0.0656163	6.89042	1	1	1	1	1	1	1	1	1	1	1	1	1	1
GO:1902042~negative regulation of extrinsic apoptotic signaling pathway via death domain receptors	1	1	0.0697494	27.1724	1	1	1	1	1	1	1	1	1	1	1	1	1	1
GO:0006826~iron ion transport	1	1	0.0720675	26.2667	1	1	1	1	1	1	1	1	1	1	1	1	1	1
GO:0006915~apoptotic process	1	1	0.0784662	3.02147	1	1	1	1	1	1	0.0135397	4.1092	1	1	1	1	1	1
GO:0043410~positive regulation of MAPK cascade	1	1	0.0811232	6.22105	1	1	1	1	1	1	1	1	1	1	1	1	1	1
GO:0045861~negative regulation of proteolysis	1	1	0.0904095	20.7368	1	1	1	1	1	1	1	1	1	1	1	1	1	1
GO:0008285~negative regulation of cell proliferation	1	1	0.0918712	3.65661	1	1	1	1	1	1	0.0680508	4.14416	1	1	1	1	1	1
mmu00053:Ascorbate and aldarate metabolism	1	1	0.0923013	20.0044	1	1	1	1	1	1	1	1	1	1	1	1	1	1
GO:0048678~response to axon injury	1	1	0.0949392	19.7	1	1	1	1	1	1	1	1	1	1	1	1	1	1
GO:0055072~iron ion homeostasis	1	1	0.0994468	18.7619	1	1	1	1	1	1	1	1	1	1	1	1	1	1
WP1251~Metapathway biotransformation	1	1	1	1	5.27479e-06	13.1356	1	1	1	1	1	1	1	1	1	1	1	1
mmu00980:Metabolism of xenobiotics by cytochrome P450	1	1	1	1	0.000383798	25.9322	1	1	1	1	1	1	1	1	1	1	1	1
GO:0031623~receptor internalization	1	1	1	1	0.00188791	44.8527	1	1	1	1	1	1	1	1	1	1	1	1
GO:0006082~organic acid metabolic process	1	1	1	1	0.00212865	42.2143	1	1	1	1	1	1	1	1	1	1	1	1
GO:1990410~adrenomedullin receptor signaling pathway	1	1	1	1	0.00536432	358.821	1	1	1	1	1	1	1	1	1	1	1	1
GO:0070836~caveola assembly	1	1	1	1	0.00536432	358.821	1	1	1	1	1	1	1	1	1	1	1	1
GO:0009636~response to toxic substance	1	1	1	1	0.00647449	23.9214	1	1	1	1	1	1	1	1	1	1	1	1
GO:0006805~xenobiotic metabolic process	1	1	1	1	0.00718843	22.6624	1	1	1	1	1	1	1	1	1	1	1	1
GO:0007507~heart development	1	1	1	1	0.00725761	9.63279	1	1	1	1	1	1	1	1	1	1	1	1
mmu00982:Drug metabolism - cytochrome P450	1	1	1	1	0.00866739	19.997	1	1	1	1	1	1	1	1	1	1	1	1
GO:0030154~cell differentiation	1	1	1	1	0.0106857	4.21317	1	1	1	1	1	1	1	1	1	1	1	1
GO:0070995~NADPH oxidation	1	1	1	1	0.0120308	159.476	1	1	1	1	1	1	1	1	1	1	1	1
GO:0009404~toxin metabolic process	1	1	1	1	0.0133589	143.529	1	1	1	1	1	1	1	1	1	1	1	1
GO:0046322~negative regulation of fatty acid oxidation	1	1	1	1	0.0160099	119.607	1	1	1	1	1	1	1	1	1	1	1	1
GO:0006816~calcium ion transport	1	1	1	1	0.0167655	14.5468	1	1	0.0303288	10.7187	1	1	1	1	1	1	1	1
WP1262~Aflatoxin B1 metabolism	1	1	1	1	0.0176674	105.835	1	1	1	1	1	1	1	1	1	1	1	1
GO:0071711~basement membrane organization	1	1	1	1	0.0239221	79.7381	1	1	1	1	1	1	1	1	1	1	1	1
GO:0019065~receptor-mediated endocytosis of virus by host cell	1	1	1	1	0.0252348	75.5414	1	1	1	1	1	1	1	1	1	1	1	1
GO:0007411~axon guidance	1	1	1	1	0.0262171	11.4517	1	1	1	1	1	1	1	1	1	1	1	1
GO:0017144~drug metabolic process	1	1	1	1	0.0265458	71.7643	1	1	1	1	1	1	1	1	1	1	1	1
GO:0006897~endocytosis	1	1	1	1	0.028583	10.9286	1	1	1	1	1	1	1	1	1	1	1	1
mmu04270:Vascular smooth muscle contraction	1	1	1	1	0.0329508	9.85965	1	1	1	1	1	1	1	1	1	1	1	1
GO:0001935~endothelial cell proliferation	1	1	1	1	0.0382688	49.4926	1	1	1	1	1	1	1	1	1	1	1	1
mmu00430:Taurine and hypotaurine metabolism	1	1	1	1	0.0431751	43.0239	1	1	1	1	1	1	1	1	1	1	1	1
GO:0002040~sprouting angiogenesis	1	1	1	1	0.0472926	39.869	1	1	1	1	1	1	1	1	1	1	1	1
GO:0032570~response to progesterone	1	1	1	1	0.048575	38.7915	1	1	1	1	1	1	1	1	1	1	1	1
GO:0006693~prostaglandin metabolic process	1	1	1	1	0.0498558	37.7707	1	1	1	1	1	1	1	1	1	1	1	1
GO:1904707~positive regulation of vascular smooth muscle cell proliferation	1	1	1	1	0.0549623	34.1735	1	1	1	1	1	1	1	1	1	1	1	1
GO:0008277~regulation of G-protein coupled receptor protein signaling pathway	1	1	1	1	0.0575056	32.6201	1	1	1	1	1	1	1	1	1	1	1	1
GO:0043409~negative regulation of MAPK cascade	1	1	1	1	0.0613083	30.538	1	1	1	1	1	1	1	1	1	1	1	1
GO:0051480~regulation of cytosolic calcium ion concentration	1	1	1	1	0.0638351	29.2915	1	1	1	1	1	1	1	1	1	1	1	1
mmu05208:Chemical carcinogenesis - reactive oxygen species	1	1	1	1	0.0716512	6.39545	1	1	1	1	1	1	1	1	1	1	1	1
mmu05202:Transcriptional misregulation in cancer	1	1	1	1	0.0727807	6.33835	1	1	1	1	1	1	1	1	1	1	1	1
GO:0001937~negative regulation of endothelial cell proliferation	1	1	1	1	0.0738773	25.1805	1	1	1	1	1	1	1	1	0.04445	41.4737	1	1
GO:0001570~vasculogenesis	1	1	1	1	0.0973136	18.8853	1	1	1	1	1	1	1	1	1	1	1	1
GO:2000669~negative regulation of dendritic cell apoptotic process	1	1	1	1	1	1	0.0103064	186.056	1	1	1	1	1	1	1	1	1	1
mmu05160:Hepatitis C	1	1	1	1	1	1	0.0165109	13.6242	1	1	1	1	1	1	1	1	1	1
GO:0031100~animal organ regeneration	1	1	1	1	1	1	0.062761	29.7689	1	1	1	1	1	1	1	1	1	1
GO:0050766~positive regulation of phagocytosis	1	1	1	1	1	1	0.0832235	22.2156	1	1	1	1	1	1	1	1	1	1
mmu04918:Thyroid hormone synthesis	1	1	1	1	1	1	0.0869369	20.2523	1	1	1	1	1	1	1	1	1	1
GO:0045860~positive regulation of protein kinase activity	1	1	1	1	1	1	0.0879754	20.964	1	1	1	1	1	1	1	1	1	1
GO:0006749~glutathione metabolic process	1	1	1	1	1	1	0.0903425	20.3896	1	1	1	1	1	1	1	1	1	1
GO:0042742~defense response to bacterium	1	1	1	1	1	1	0.0915788	5.66667	1	1	1	1	1	1	1	1	1	1
GO:0040008~regulation of growth	1	1	1	1	1	1	0.0997518	18.3759	1	1	1	1	1	1	1	1	1	1
mmu01230:Biosynthesis of amino acids	1	1	1	1	1	1	1	1	0.0011566	18.2116	1	1	1	1	1	1	1	1
mmu04657:IL-17 signaling pathway	1	1	1	1	1	1	1	1	0.00185202	15.4701	1	1	1	1	1	1	1	1
mmu01200:Carbon metabolism	1	1	1	1	1	1	1	1	0.00391376	11.8902	1	1	1	1	1	1	1	1
GO:0006564~L-serine biosynthetic process	1	1	1	1	1	1	1	1	0.00734561	264.395	1	1	1	1	1	1	1	1
GO:0051384~response to glucocorticoid	1	1	1	1	1	1	1	1	0.00756882	22.3432	1	1	1	1	1	1	1	1
GO:0071407~cellular response to organic cyclic compound	1	1	1	1	1	1	1	1	0.00885058	20.6022	1	1	1	1	1	1	1	1
GO:0071347~cellular response to interleukin-1	1	1	1	1	1	1	1	1	0.00998768	19.346	1	1	1	1	0.0633552	28.8293	1	1
GO:0006563~L-serine metabolic process	1	1	1	1	1	1	1	1	0.0128203	151.083	1	1	1	1	1	1	1	1
GO:0033138~positive regulation of peptidyl-serine phosphorylation	1	1	1	1	1	1	1	1	0.0154209	15.4016	1	1	1	1	1	1	1	1
GO:0051248~negative regulation of protein metabolic process	1	1	1	1	1	1	1	1	0.0182657	105.758	1	1	1	1	1	1	1	1
GO:0006544~glycine metabolic process	1	1	1	1	1	1	1	1	0.0182657	105.758	1	1	1	1	1	1	1	1
GO:0010739~positive regulation of protein kinase A signaling	1	1	1	1	1	1	1	1	0.0236818	81.3522	1	1	1	1	1	1	1	1
GO:2000343~positive regulation of chemokine (C-X-C motif) ligand 2 production	1	1	1	1	1	1	1	1	0.0272764	70.5053	1	1	1	1	1	1	1	1
GO:0042119~neutrophil activation	1	1	1	1	1	1	1	1	0.0272764	70.5053	1	1	1	1	1	1	1	1
GO:0010820~positive regulation of T cell chemotaxis	1	1	1	1	1	1	1	1	0.0272764	70.5053	1	1	1	1	1	1	1	1
GO:1900153~positive regulation of nuclear-transcribed mRNA catabolic process, deadenylation-dependent decay	1	1	1	1	1	1	1	1	0.0290688	66.0987	1	1	1	1	1	1	1	1
GO:0006417~regulation of translation	1	1	1	1	1	1	1	1	0.0299532	10.7916	1	1	1	1	1	1	1	1
GO:2000767~positive regulation of cytoplasmic translation	1	1	1	1	1	1	1	1	0.0308581	62.2105	1	1	1	1	1	1	1	1
GO:0061621~canonical glycolysis	1	1	1	1	1	1	1	1	0.0308581	62.2105	1	1	1	1	1	1	1	1
GO:0030336~negative regulation of cell migration	1	1	1	1	1	1	1	1	0.032622	10.3011	1	1	1	1	1	1	1	1
WP3632~Lung fibrosis	1	1	1	1	1	1	1	1	0.0351174	9.61796	1	1	1	1	1	1	1	1
mmu04668:TNF signaling pathway	1	1	1	1	1	1	1	1	0.0360891	9.54903	1	1	1	1	1	1	1	1
GO:0019835~cytolysis	1	1	1	1	1	1	1	1	0.0415264	45.9817	1	1	1	1	1	1	1	1
GO:0007204~positive regulation of cytosolic calcium ion concentration	1	1	1	1	1	1	1	1	0.0424427	8.91218	1	1	1	1	1	1	1	1
GO:0045070~positive regulation of viral genome replication	1	1	1	1	1	1	1	1	0.0520804	36.4682	1	1	1	1	1	1	1	1
GO:0032870~cellular response to hormone stimulus	1	1	1	1	1	1	1	1	0.0555732	34.1154	1	1	1	1	1	1	1	1
GO:0034341~response to interferon-gamma	1	1	1	1	1	1	1	1	0.0573149	33.0493	0.0677942	27.9083	1	1	1	1	1	1
GO:2000379~positive regulation of reactive oxygen species metabolic process	1	1	1	1	1	1	1	1	0.0625213	30.2165	1	1	1	1	1	1	1	1
GO:0006096~glycolytic process	1	1	1	1	1	1	1	1	0.0711364	26.4395	1	1	1	1	1	1	1	1
GO:0042327~positive regulation of phosphorylation	1	1	1	1	1	1	1	1	0.0728502	25.7946	1	1	1	1	1	1	1	1
GO:0012501~programmed cell death	1	1	1	1	1	1	1	1	0.0762685	24.5949	1	1	1	1	1	1	1	1
GO:0070059~intrinsic apoptotic signaling pathway in response to endoplasmic reticulum stress	1	1	1	1	1	1	1	1	0.0762685	24.5949	1	1	1	1	1	1	1	1
GO:0014911~positive regulation of smooth muscle cell migration	1	1	1	1	1	1	1	1	0.0779731	24.0359	1	1	1	1	1	1	1	1
mmu05152:Tuberculosis	1	1	1	1	1	1	1	1	0.0825257	5.99467	1	1	1	1	1	1	1	1
GO:0045071~negative regulation of viral genome replication	1	1	1	1	1	1	1	1	0.0881363	21.1516	1	1	1	1	1	1	1	1
GO:0043507~positive regulation of JUN kinase activity	1	1	1	1	1	1	1	1	0.0998557	18.554	1	1	1	1	1	1	1	1
GO:0042832~defense response to protozoan	1	1	1	1	1	1	1	1	1	1	1.72506e-06	55.8167	3.14378e-08	139.542	1	1	1	1
GO:0043065~positive regulation of apoptotic process	1	1	1	1	1	1	1	1	1	1	0.000176478	8.16118	1	1	1	1	0.0732217	4.03575
GO:0042771~intrinsic apoptotic signaling pathway in response to DNA damage by p53 class mediator	1	1	1	1	1	1	1	1	1	1	0.00236978	40.5939	1	1	1	1	1	1
GO:0050830~defense response to Gram-positive bacterium	1	1	1	1	1	1	1	1	1	1	0.00853148	9.30278	0.000529098	23.2569	1	1	1	1
GO:0010273~detoxification of copper ion	1	1	1	1	1	1	1	1	1	1	0.0130682	148.844	1	1	1	1	1	1
GO:0051607~defense response to virus	1	1	1	1	1	1	1	1	1	1	0.0150369	7.53643	0.0167662	14.1308	0.0149084	14.962	1	1
GO:0002534~cytokine production involved in inflammatory response	1	1	1	1	1	1	1	1	1	1	0.0195395	99.2296	1	1	1	1	1	1
GO:0001933~negative regulation of protein phosphorylation	1	1	1	1	1	1	1	1	1	1	0.0210163	13.1333	1	1	1	1	1	1
GO:0045926~negative regulation of growth	1	1	1	1	1	1	1	1	1	1	0.0259694	74.4222	1	1	1	1	1	1
GO:0061635~regulation of protein complex stability	1	1	1	1	1	1	1	1	1	1	0.0281035	68.6974	1	1	1	1	1	1
GO:0071294~cellular response to zinc ion	1	1	1	1	1	1	1	1	1	1	0.0344785	55.8167	1	1	1	1	1	1
GO:0007263~nitric oxide mediated signal transduction	1	1	1	1	1	1	1	1	1	1	0.0344785	55.8167	1	1	1	1	1	1
GO:0045820~negative regulation of glycolytic process	1	1	1	1	1	1	1	1	1	1	0.0344785	55.8167	1	1	1	1	1	1
GO:0043011~myeloid dendritic cell differentiation	1	1	1	1	1	1	1	1	1	1	0.0491949	38.829	1	1	1	1	1	1
GO:0071280~cellular response to copper ion	1	1	1	1	1	1	1	1	1	1	0.0512793	37.2111	1	1	1	1	1	1
GO:0006882~cellular zinc ion homeostasis	1	1	1	1	1	1	1	1	1	1	0.0533592	35.7227	1	1	1	1	1	1
GO:0032496~response to lipopolysaccharide	1	1	1	1	1	1	1	1	1	1	0.063176	7.16364	1	1	1	1	1	1
GO:0071276~cellular response to cadmium ion	1	1	1	1	1	1	1	1	1	1	0.0718789	26.2667	1	1	1	1	1	1
GO:0061077~chaperone-mediated protein folding	1	1	1	1	1	1	1	1	1	1	0.0779731	24.1369	1	1	1	1	1	1
GO:0048147~negative regulation of fibroblast proliferation	1	1	1	1	1	1	1	1	1	1	0.0880433	21.2635	1	1	1	1	1	1
GO:0071479~cellular response to ionizing radiation	1	1	1	1	1	1	1	1	1	1	0.0920412	20.297	1	1	1	1	1	1
GO:0002218~activation of innate immune response	1	1	1	1	1	1	1	1	1	1	0.0920412	20.297	1	1	1	1	1	1
GO:0071902~positive regulation of protein serine/threonine kinase activity	1	1	1	1	1	1	1	1	1	1	0.098006	19.0014	1	1	1	1	1	1
GO:0001974~blood vessel remodeling	1	1	1	1	1	1	1	1	1	1	0.0999857	18.6056	1	1	1	1	1	1
GO:0035458~cellular response to interferon-beta	1	1	1	1	1	1	1	1	1	1	1	1	9.46177e-25	219.607	0.00105841	58.1311	1	1
GO:0044406~adhesion of symbiont to host	1	1	1	1	1	1	1	1	1	1	1	1	4.21156e-08	496.148	1	1	1	1
GO:0071222~cellular response to lipopolysaccharide	1	1	1	1	1	1	1	1	1	1	1	1	0.00186405	15.0348	1	1	1	1
GO:0060335~positive regulation of interferon-gamma-mediated signaling pathway	1	1	1	1	1	1	1	1	1	1	1	1	0.00674935	279.083	1	1	1	1
mmu04621:NOD-like receptor signaling pathway	1	1	1	1	1	1	1	1	1	1	1	1	0.0142335	14.072	1	1	1	1
GO:0060339~negative regulation of type I interferon-mediated signaling pathway	1	1	1	1	1	1	1	1	1	1	1	1	0.0209496	89.3067	1	1	1	1
WP1253~Type II interferon signaling (IFNG)	1	1	1	1	1	1	1	1	1	1	1	1	1	1	1.23484e-05	68.1515	1	1
GO:0006149~deoxyinosine catabolic process	1	1	1	1	1	1	1	1	1	1	1	1	1	1	0.00397535	472.8	1	1
GO:0006148~inosine catabolic process	1	1	1	1	1	1	1	1	1	1	1	1	1	1	0.00397535	472.8	1	1
GO:0006161~deoxyguanosine catabolic process	1	1	1	1	1	1	1	1	1	1	1	1	1	1	0.00476864	394	1	1
GO:0006157~deoxyadenosine catabolic process	1	1	1	1	1	1	1	1	1	1	1	1	1	1	0.00476864	394	1	1
GO:0006154~adenosine catabolic process	1	1	1	1	1	1	1	1	1	1	1	1	1	1	0.00556133	337.714	1	1
GO:0046059~dAMP catabolic process	1	1	1	1	1	1	1	1	1	1	1	1	1	1	0.00556133	337.714	1	1
GO:0060333~interferon-gamma-mediated signaling pathway	1	1	1	1	1	1	1	1	1	1	1	1	1	1	0.00556133	337.714	1	1
GO:0006204~IMP catabolic process	1	1	1	1	1	1	1	1	1	1	1	1	1	1	0.00635344	295.5	1	1
GO:0046038~GMP catabolic process	1	1	1	1	1	1	1	1	1	1	1	1	1	1	0.00714495	262.667	1	1
GO:0006196~AMP catabolic process	1	1	1	1	1	1	1	1	1	1	1	1	1	1	0.00793588	236.4	1	1
GO:0046055~dGMP catabolic process	1	1	1	1	1	1	1	1	1	1	1	1	1	1	0.00793588	236.4	1	1
GO:0034340~response to type I interferon	1	1	1	1	1	1	1	1	1	1	1	1	1	1	0.00872621	214.909	1	1
GO:0000255~allantoin metabolic process	1	1	1	1	1	1	1	1	1	1	1	1	1	1	0.00951595	197	1	1
GO:0045893~positive regulation of transcription, DNA-templated	1	1	1	1	1	1	1	1	1	1	1	1	1	1	0.0175748	6.64045	1	1
GO:0045648~positive regulation of erythrocyte differentiation	1	1	1	1	1	1	1	1	1	1	1	1	1	1	0.0220719	84.4286	1	1
GO:0043124~negative regulation of I-kappaB kinase/NF-kappaB signaling	1	1	1	1	1	1	1	1	1	1	1	1	1	1	0.037557	49.25	1	1
GO:0032728~positive regulation of interferon-beta production	1	1	1	1	1	1	1	1	1	1	1	1	1	1	0.0383251	48.2449	1	1
GO:0045739~positive regulation of DNA repair	1	1	1	1	1	1	1	1	1	1	1	1	1	1	0.0406263	45.4615	1	1
mmu04710:Circadian rhythm	1	1	1	1	1	1	1	1	1	1	1	1	1	1	0.042542	42.819	1	1
GO:0042752~regulation of circadian rhythm	1	1	1	1	1	1	1	1	1	1	1	1	1	1	0.0528119	34.7647	1	1
GO:0032922~circadian regulation of gene expression	1	1	1	1	1	1	1	1	1	1	1	1	1	1	0.0558356	32.8333	1	1
GO:0006919~activation of cysteine-type endopeptidase activity involved in apoptotic process	1	1	1	1	1	1	1	1	1	1	1	1	1	1	0.0618558	29.55	1	1
WP297~IL-7 signaling pathway	1	1	1	1	1	1	1	1	1	1	1	1	1	1	0.0665409	25.5568	1	1
GO:0045944~positive regulation of transcription from RNA polymerase II promoter	1	1	1	1	1	1	1	1	1	1	1	1	1	1	0.0686072	3.88816	1	1
GO:0006355~regulation of transcription, DNA-templated	1	1	1	1	1	1	1	1	1	1	1	1	1	1	0.0714914	3.82215	1	1
GO:0042632~cholesterol homeostasis	1	1	1	1	1	1	1	1	1	1	1	1	1	1	0.0767493	23.64	1	1
mmu05321:Inflammatory bowel disease	1	1	1	1	1	1	1	1	1	1	1	1	1	1	0.0860743	20.7189	1	1
GO:0043951~negative regulation of cAMP-mediated signaling	1	1	1	1	1	1	1	1	1	1	1	1	1	1	1	1	0.00105058	61.0142
GO:0050852~T cell receptor signaling pathway	1	1	1	1	1	1	1	1	1	1	1	1	1	1	1	1	0.00221602	15.1538
GO:0045892~negative regulation of transcription, DNA-templated	1	1	1	1	1	1	1	1	1	1	1	1	1	1	1	1	0.00638819	4.08604
GO:0071228~cellular response to tumor cell	1	1	1	1	1	1	1	1	1	1	1	1	1	1	1	1	0.00759528	257.615
GO:0000122~negative regulation of transcription from RNA polymerase II promoter	1	1	1	1	1	1	1	1	1	1	1	1	1	1	1	1	0.011126	3.17065
GO:1904030~negative regulation of cyclin-dependent protein kinase activity	1	1	1	1	1	1	1	1	1	1	1	1	1	1	1	1	0.0126274	154.569
GO:0042127~regulation of cell proliferation	1	1	1	1	1	1	1	1	1	1	1	1	1	1	1	1	0.0168396	7.25677
GO:0043508~negative regulation of JUN kinase activity	1	1	1	1	1	1	1	1	1	1	1	1	1	1	1	1	0.0398598	48.3029
GO:0032633~interleukin-4 production	1	1	1	1	1	1	1	1	1	1	1	1	1	1	1	1	0.0422986	45.4615
GO:0006979~response to oxidative stress	1	1	1	1	1	1	1	1	1	1	1	1	1	1	1	1	0.0504833	8.16387
GO:0006325~chromatin organization	1	1	1	1	1	1	1	1	1	1	1	1	1	1	1	1	0.0512828	4.68392
GO:0061028~establishment of endothelial barrier	1	1	1	1	1	1	1	1	1	1	1	1	1	1	1	1	0.0519934	36.8022
GO:0032481~positive regulation of type I interferon production	1	1	1	1	1	1	1	1	1	1	1	1	1	1	1	1	0.061592	30.9138
GO:0006338~chromatin remodeling	1	1	1	1	1	1	1	1	1	1	1	1	1	1	1	1	0.0630241	7.20043
GO:0050860~negative regulation of T cell receptor signaling pathway	1	1	1	1	1	1	1	1	1	1	1	1	1	1	1	1	0.0639767	29.7249
GO:0032727~positive regulation of interferon-alpha production	1	1	1	1	1	1	1	1	1	1	1	1	1	1	1	1	0.0639767	29.7249
GO:0031507~heterochromatin assembly	1	1	1	1	1	1	1	1	1	1	1	1	1	1	1	1	0.0663555	28.6239
GO:0031018~endocrine pancreas development	1	1	1	1	1	1	1	1	1	1	1	1	1	1	1	1	0.0663555	28.6239
mmu04210:Apoptosis	1	1	1	1	1	1	1	1	1	1	1	1	1	1	1	1	0.0664702	6.83976
mmu05206:MicroRNAs in cancer	1	1	1	1	1	1	1	1	1	1	1	1	1	1	1	1	0.0667429	4.09332
GO:0048247~lymphocyte chemotaxis	1	1	1	1	1	1	1	1	1	1	1	1	1	1	1	1	0.0758114	24.9305
GO:0050900~leukocyte migration	1	1	1	1	1	1	1	1	1	1	1	1	1	1	1	1	0.0805042	23.4196
GO:1904706~negative regulation of vascular smooth muscle cell proliferation	1	1	1	1	1	1	1	1	1	1	1	1	1	1	1	1	0.0828417	22.7308
GO:0007049~cell cycle	1	1	1	1	1	1	1	1	1	1	1	1	1	1	1	1	0.0830697	2.96337
GO:0000079~regulation of cyclin-dependent protein serine/threonine kinase activity	1	1	1	1	1	1	1	1	1	1	1	1	1	1	1	1	0.0851735	22.0813
GO:0002548~monocyte chemotaxis	1	1	1	1	1	1	1	1	1	1	1	1	1	1	1	1	0.0898196	20.8877

## Sheet: Table_S4
Patient ID	PLA2G5 (RFUs)	SOFA Score	Patient Age (Years)	Patient Sex	Infection	outcome (survived:0, died:1)
1	1047.5	15	43	F	Candida	1
2	567.4	10	47.73	F	Candida	1
3	853.5	9	60	F	Candida	0
4	642.1	15	21.15	F	Candida	1
5	1029.3	15	69.46	F	Candida	1
6	662.8	8	62.09	F	Candida	1
7	732.6	5	75.62	F	Candida	1
8	776.4	12	78.68	F	Candida	1
9	642.9	3	70	M	COVID	0
10	793.7	5	54.57	F	COVID	1
11	512.3	2	78	M	COVID	0
12	509.2	0	40	M	COVID	1
13	672.3	1	90	F	COVID	0
14	740.6	13	67	F	COVID	0
15	622.6	1	48	F	COVID	0
16	665.6	11	75	M	COVID	1
17	527.1	7	69.95	M	Klebsiella	1
18	556.5	1	22	M	E.coli	1
19	727.8	8	65.83	M	E.coli	0
20	921.9	9	63.29	F	Klebsiella	0
21	530.7	6	75.86	M	E.coli	0
22	1019.4	12	73.5	M	E.coli	0
23	587.5	11	69.7	M	Klebsiella	0
24	672.1	7	39.4	F	Klebsiella	0
25	628.8	11	76	M	E.coli	1
26	614.8	11	74.65	M	E.coli	0
27	641.7	9	76.05	M	Klebsiella	0
28	590	10	46	F	Klebsiella	0
29	611.1	9	65	F	E.coli	0
30	698.4	13	63.61	F	E.coli	0
31	856	11	49.9	F	S.aureus	1
32	504.9	9	71	M	Streptococcus	0
33	608.4	7	75	M	S.aureus	0
34	769.7	5	72	M	S.aureus	0
35	985.7	14	66.2	M	Streptococcus	1
36	895.5	10	22	F	S.aureus	0
37	565.7	13	72.85	M	S.aureus	0
38	672.9	10	52.96	F	S.aureus	0
39	484.1	11	74.73	M	Streptococcus	1
40	537	10	73.38	F	S.aureus	1
41	584.5	7	75	M	Streptococcus	0
42	511.2	4	69.21	F	S.aureus	0
43	949.2	9	49	M	S.aureus	0
44	868.2	14	47.4	M	Streptococcus	1
45	528.8	3	67	M	S.aureus	0
46	523.2	0	57	M	Healthy	0
47	611	0	56	F	Healthy	0
48	596.5	0	61	F	Healthy	0
49	564.9	0	60	M	Healthy	0
50	571.9	0	55	F	Healthy	0
51	520.5	0	58	M	Healthy	0
52	650.5	0	58	F	Healthy	0
53	529.8	0	59	M	Healthy	0
54	702.1	0	59	F	Healthy	0
55	518	0	62	M	Healthy	0
