# Supplementary material for: Secreted phospholipase PLA2G5 acts as a hemolytic factor in sepsis
Source: J Clin Invest. 2026 May 1;136(9):e195001. doi: 10.1172/JCI195001 (PMC13132393; doi:10.1172/JCI195001)
Supplement: Supporting data values [file jci-136-195001-s024.xlsx]

## Sheet: Figure1B
tissue	treatment	average	percent_expressed
BrownAT	Control	0.000851656	0.108667
BrownAT	LPS	0.00109787	0.154693
BM	Control	0.00695459	0.670975
BM	LPS	0.00674108	0.843621
Brain	Control	0.00262929	0.387119
Brain	LPS	0.00175282	0.268842
Colon	Control	0.00356764	0.514294
Colon	LPS	0.0134418	2.21301
Heart	Control	0.0170564	3.00892
Heart	LPS	0.010072	2.32864
Kidney	Control	0.00723477	1.43509
Kidney	LPS	0.00503323	1.14395
Liver	Control	0.00047838	0.146419
Liver	LPS	0.000526095	0.170449
LN	Control	0.00507053	0.643651
LN	LPS	0.0050482	0.790905
Lung	Control	0.00111461	0.123511
Lung	LPS	0.00111422	0.184916
Muscle	Control	0.00116037	0.159017
Muscle	LPS	0.00168561	0.268395
Other	Control	0.00523802	0.712319
Other	LPS	0.00403176	0.561373
Pancreas	Control	0.00314518	0.283463
Pancreas	LPS	0.00490216	0.484546
SI	Control	0.00163906	0.227339
SI	LPS	0.00716267	1.20417
Skin	Control	0.00301165	0.266692
Skin	LPS	0.00178529	0.17707
Stamach	Control	0.000563947	0.108978
Stamach	LPS	0.000931335	0.254903
Spleen	Control	0.0175116	3.2153
Spleen	LPS	0.00996694	2.02437
Thymus	Control	0.00135015	0.234215
Thymus	LPS	0.00302965	0.476908

## Sheet: Figure1C
tissue	treatment	cpm
BM	Severe	1.7329
BM	Severe	0
BM	Severe	2.5475
BM	Severe	4.8694
BM	Severe	0
BM	Sham	1.8582
BM	Sham	2.3051
BM	Sham	0
BM	Sham	1.1374
BM	Sham	0
CO	Severe	9.9013
CO	Severe	15.3978
CO	Severe	11.404
CO	Severe	10.1717
CO	Severe	7.691
CO	Sham	8.2958
CO	Sham	4.2331
CO	Sham	2.8494
CO	Sham	5.6256
CO	Sham	2.0097
HE	Severe	15.3617
HE	Severe	49.9979
HE	Severe	30.7968
HE	Severe	16.1859
HE	Severe	10.4354
HE	Sham	35.4192
HE	Sham	61.2693
HE	Sham	34.6889
HE	Sham	38.2613
HE	Sham	48.8138
iLN	Severe	2.4213
iLN	Severe	5.4497
iLN	Severe	6.8586
iLN	Severe	4.6029
iLN	Severe	2.8577
iLN	Sham	3.3617
iLN	Sham	2.7101
iLN	Sham	1.8711
iLN	Sham	2.6547
iLN	Sham	1.2684
KI	Severe	13.4996
KI	Severe	4.0561
KI	Severe	4.1587
KI	Severe	0
KI	Severe	11.0147
KI	Sham	23.6154
KI	Sham	8.6831
KI	Sham	27.2912
KI	Sham	17.6941
KI	Sham	23.31
LI	Severe	7.4276
LI	Severe	0
LI	Severe	2.2992
LI	Severe	0
LI	Severe	2.5565
LI	Sham	2.0911
LI	Sham	0
LI	Sham	0
LI	Sham	0
LI	Sham	2.8435
LU	Severe	1.3031
LU	Severe	1.6125
LU	Severe	0
LU	Severe	0
LU	Severe	0
LU	Sham	2.3617
LU	Sham	1.4126
LU	Sham	1.4168
LU	Sham	0
LU	Sham	7.1144
SP	Severe	18.7064
SP	Severe	10.3069
SP	Severe	16.5206
SP	Severe	12.9052
SP	Severe	19.8053
SP	Sham	35.5518
SP	Sham	17.8981
SP	Sham	21.9299
SP	Sham	24.404
SP	Sham	27.2481
TH	Severe	2.0721
TH	Severe	3.309
TH	Severe	5.4988
TH	Severe	1.4565
TH	Severe	1.9946
TH	Sham	1.5286
TH	Sham	2.4307
TH	Sham	2.6206
TH	Sham	1.0632
TH	Sham	2.595

## Sheet: Figure1D
treatment	panel	cpm
Control	left	2.7733
Control	left	3.4479
Control	left	5.7269
Control	left	2.9109
LPS	left	11.9381
LPS	left	16.725
LPS	left	14.9109
LPS	left	17.5245
Control	right	1.3018
Control	right	5.1834
Control	right	6.7073
Control	right	10.4892
Control	right	3.9328
Control	right	6.1233
Control	right	7.9176
Control	right	8.9642
IFNg	right	8.3389
IFNg	right	8.8157
IFNg	right	8.0426
IFNg	right	7.9139
IL1b	right	12.8155
IL1b	right	6.6531
IL1b	right	3.5828
IL1b	right	5.9166
IL18	right	10.3559
IL18	right	7.6656
IL18	right	2.7799
IL18	right	5.0592
IL6	right	7.3478
IL6	right	6.3341
IL6	right	6.0182
IL6	right	4.7491
TNF	right	3.9673
TNF	right	7.3115
TNF	right	6.4001
IL10	right	2.5756
IL10	right	10.7093
IL10	right	4.6575
IL10	right	4.9515
TNFIFNg	right	19.2365
TNFIFNg	right	9.6362
TNFIFNg	right	20.651
TNFIFNg	right	21.9432
TNFIL18	right	20.5431
TNFIL18	right	12.7556
TNFIL18	right	10.1727
TNFIL1b	right	8.8466
TNFIL1b	right	11.6754
TNFIL1b	right	17.6487
TNFIL1b	right	7.6417
IL1bIL18	right	17.6415
IL1bIL18	right	7.9999
IL1bIL18	right	8.5362
IL1bIL18	right	6.4454
TNFIL10	right	8.7375
TNFIL10	right	13.5131
TNFIL10	right	5.9783
TNFIL10	right	4.1208
IFNgIL1b	right	9.8657
IFNgIL1b	right	7.7918
IFNgIL1b	right	7.578
IFNgIL1b	right	6.9297
IFNgIL18	right	15.2245
IFNgIL18	right	5.0931
IFNgIL18	right	5.0492
IFNgIL18	right	6.7883
IFNgIL10	right	8.8557
IFNgIL10	right	9.1229
IFNgIL10	right	3.9846
IFNgIL10	right	8.4439
IL1bIL6	right	5.024
IL1bIL6	right	10.2623
IL1bIL6	right	6.1763
IL1bIL6	right	8.3841
IL1bIL10	right	2.9507
IL1bIL10	right	6.7088
IL1bIL10	right	16.0358
IL1bIL10	right	3.9632
IL10IL18	right	5.6985
IL10IL18	right	3.9956
IL10IL18	right	14.2691
IL10IL18	right	3.884
IL6IL18	right	2.562
IL6IL18	right	9.5315
IL6IL18	right	6.616
IL6IL18	right	9.1188
TNFIL6	right	6.4116
TNFIL6	right	9.6507
TNFIL6	right	2.989
TNFIL6	right	6.9326
IL6IL10	right	0
IL6IL10	right	7.7485
IL6IL10	right	6.5716
IL6IL10	right	10.2457
IFNgIL6	right	1.7806
IFNgIL6	right	1.7869
IFNgIL6	right	2.0915
IFNgIL6	right	0

## Sheet: Figure1E
treatment	tissue	cpm
Control	Colon	3.5785
Control	Colon	5.2471
Control	Colon	6.2188
Control	Colon	10.0292
LPS	Colon	22.1998
LPS	Colon	24.7249
LPS	Colon	17.9603
LPS	Colon	34.5522
LPSDEX	Colon	13.4858
LPSDEX	Colon	9.2628
LPSDEX	Colon	13.812
LPSDEX	Colon	6.669
Control	SmallIntestine	0
Control	SmallIntestine	2.5639
Control	SmallIntestine	9.7399
Control	SmallIntestine	4.0039
LPS	SmallIntestine	26.892
LPS	SmallIntestine	21.6954
LPS	SmallIntestine	16.8507
LPS	SmallIntestine	20.8195
LPSDEX	SmallIntestine	4.1494
LPSDEX	SmallIntestine	5.8377
LPSDEX	SmallIntestine	5.5957
LPSDEX	SmallIntestine	9.4233
Control	Heart	53.6785
Control	Heart	37.2933
Control	Heart	56.6948
Control	Heart	46.1572
LPS	Heart	12.7205
LPS	Heart	24.9834
LPS	Heart	20.0844
LPS	Heart	22.3846
LPSDEX	Heart	11.9124
LPSDEX	Heart	13.1733
LPSDEX	Heart	15.294
LPSDEX	Heart	10.2766

## Sheet: Figure2E
genotype	analyte	data
WT	BUN	103.153
WT	BUN	83.785
WT	BUN	100.512
WT	BUN	122.521
KO	BUN	17.757
KO	BUN	16.8766
KO	BUN	18.6374
KO	BUN	16.8766
WT	ALT	901.521
WT	ALT	824.7
WT	ALT	729.803
WT	ALT	675.576
KO	ALT	49.3937
KO	ALT	61.7421
KO	ALT	65.8582
KO	ALT	45.2775
WT	Troponin	1.4937
WT	Troponin	1.39972
WT	Troponin	1.32588
WT	Troponin	1.48027
KO	Troponin	0
KO	Troponin	0
KO	Troponin	0
KO	Troponin	0

## Sheet: Figure2F
treatment	analyte	data
isotype	BUN	84
isotype	BUN	78
isotype	BUN	72
isotype	BUN	72
isotype	BUN	78
antiPLA2G5	BUN	36
antiPLA2G5	BUN	52
antiPLA2G5	BUN	24
antiPLA2G5	BUN	40
antiPLA2G5	BUN	72
isotype	ALT	414.9
isotype	ALT	259.08
isotype	ALT	256.2
isotype	ALT	247.62
isotype	ALT	245.04
antiPLA2G5	ALT	205.56
antiPLA2G5	ALT	93.24
antiPLA2G5	ALT	208.4
antiPLA2G5	ALT	161.84
antiPLA2G5	ALT	68.36

## Sheet: Figure3A
treatment	cytokine	data
WT	IL18	309.03
WT	IL18	376.4
WT	IL18	259.46
WT	IL18	236.6
KO	IL18	346.02
KO	IL18	199.89
KO	IL18	207.29
KO	IL18	337.923
WT	IL10	1111.76
WT	IL10	431.7
WT	IL10	678.12
WT	IL10	749.98
KO	IL10	629.82
KO	IL10	1079.04
KO	IL10	673.74
KO	IL10	897.747
WT	IL6	718.12
WT	IL6	203.56
WT	IL6	259.76
WT	IL6	579.13
KO	IL6	740.52
KO	IL6	178.94
KO	IL6	352.53
KO	IL6	207.225
WT	TNF	223.85
WT	TNF	97.9
WT	TNF	153.07
WT	TNF	199.12
KO	TNF	216.44
KO	TNF	114.86
KO	TNF	210.88
KO	TNF	131.167
WT	IL12p40	465.08
WT	IL12p40	199.89
WT	IL12p40	303.97
WT	IL12p40	467.92
KO	IL12p40	505.26
KO	IL12p40	394.59
KO	IL12p40	374.17
KO	IL12p40	402.475
WT	IL1b	47.09
WT	IL1b	0
WT	IL1b	0
WT	IL1b	0
KO	IL1b	0
KO	IL1b	0
KO	IL1b	0
KO	IL1b	0

## Sheet: Figure3B-L
target	treatment	family	intensity
LysoPS160	Control	LysoPS	101.245
LysoPS160	Control	LysoPS	63.9044
LysoPS160	Control	LysoPS	67.0454
LysoPS160	Control	LysoPS	125.288
LysoPS160	antiPLA2G5	LysoPS	56
LysoPS160	antiPLA2G5	LysoPS	58.5952
LysoPS160	antiPLA2G5	LysoPS	98.7888
LysoPS160	antiPLA2G5	LysoPS	61.4216
LysoPS180	Control	LysoPS	2687.68
LysoPS180	Control	LysoPS	2107.03
LysoPS180	Control	LysoPS	1642.99
LysoPS180	Control	LysoPS	2249.48
LysoPS180	antiPLA2G5	LysoPS	1592.5
LysoPS180	antiPLA2G5	LysoPS	1604.59
LysoPS180	antiPLA2G5	LysoPS	2228.3
LysoPS180	antiPLA2G5	LysoPS	1672.55
LysoPS181	Control	LysoPS	821.644
LysoPS181	Control	LysoPS	594.804
LysoPS181	Control	LysoPS	588.952
LysoPS181	Control	LysoPS	978.274
LysoPS181	antiPLA2G5	LysoPS	628.167
LysoPS181	antiPLA2G5	LysoPS	553.386
LysoPS181	antiPLA2G5	LysoPS	648.253
LysoPS181	antiPLA2G5	LysoPS	629.162
LysoPS182	Control	LysoPS	61.9911
LysoPS182	Control	LysoPS	56.2186
LysoPS182	Control	LysoPS	69.6975
LysoPS182	Control	LysoPS	96.0996
LysoPS182	antiPLA2G5	LysoPS	55.7167
LysoPS182	antiPLA2G5	LysoPS	51.5127
LysoPS182	antiPLA2G5	LysoPS	102.396
LysoPS182	antiPLA2G5	LysoPS	69.986
LysoPS200	Control	LysoPS	136.38
LysoPS200	Control	LysoPS	64.523
LysoPS200	Control	LysoPS	53.5426
LysoPS200	Control	LysoPS	78.508
LysoPS200	antiPLA2G5	LysoPS	59.55
LysoPS200	antiPLA2G5	LysoPS	55.2475
LysoPS200	antiPLA2G5	LysoPS	119.686
LysoPS200	antiPLA2G5	LysoPS	81.6582
LysoPS201	Control	LysoPS	56.4854
LysoPS201	Control	LysoPS	45.4773
LysoPS201	Control	LysoPS	34.4606
LysoPS201	Control	LysoPS	36.911
LysoPS201	antiPLA2G5	LysoPS	38.2333
LysoPS201	antiPLA2G5	LysoPS	20.1542
LysoPS201	antiPLA2G5	LysoPS	61.2838
LysoPS201	antiPLA2G5	LysoPS	35.7759
LysoPS202	Control	LysoPS	26.1834
LysoPS202	Control	LysoPS	5.53
LysoPS202	Control	LysoPS	11.1306
LysoPS202	Control	LysoPS	18.021
LysoPS202	antiPLA2G5	LysoPS	15.2967
LysoPS202	antiPLA2G5	LysoPS	20.9011
LysoPS202	antiPLA2G5	LysoPS	18.7459
LysoPS202	antiPLA2G5	LysoPS	9.33067
LysoPS204	Control	LysoPS	84.3709
LysoPS204	Control	LysoPS	62.9858
LysoPS204	Control	LysoPS	50.3569
LysoPS204	Control	LysoPS	106.388
LysoPS204	antiPLA2G5	LysoPS	52.45
LysoPS204	antiPLA2G5	LysoPS	60.4626
LysoPS204	antiPLA2G5	LysoPS	58.4022
LysoPS204	antiPLA2G5	LysoPS	52.8809
LysoPS225	Control	LysoPS	14.8085
LysoPS225	Control	LysoPS	8.60244
LysoPS225	Control	LysoPS	6.89051
LysoPS225	Control	LysoPS	18.0183
LysoPS225	antiPLA2G5	LysoPS	10.925
LysoPS225	antiPLA2G5	LysoPS	6.71806
LysoPS225	antiPLA2G5	LysoPS	7.93214
LysoPS225	antiPLA2G5	LysoPS	8.55489
LysoPS226	Control	LysoPS	113.643
LysoPS226	Control	LysoPS	63.9044
LysoPS226	Control	LysoPS	68.1127
LysoPS226	Control	LysoPS	98.6651
LysoPS226	antiPLA2G5	LysoPS	68.2833
LysoPS226	antiPLA2G5	LysoPS	88.0863
LysoPS226	antiPLA2G5	LysoPS	73.5362
LysoPS226	antiPLA2G5	LysoPS	65.3123
LPI160	Control	LPI	243.762
LPI160	Control	LPI	121.06
LPI160	Control	LPI	155.841
LPI160	Control	LPI	243.691
LPI160	antiPLA2G5	LPI	186.833
LPI160	antiPLA2G5	LPI	138.096
LPI160	antiPLA2G5	LPI	239.988
LPI160	antiPLA2G5	LPI	195.961
LPI161	Control	LPI	6.19911
LPI161	Control	LPI	1.53622
LPI161	Control	LPI	2.12003
LPI161	Control	LPI	4.29058
LPI161	antiPLA2G5	LPI	1.63883
LPI161	antiPLA2G5	LPI	0.746502
LPI161	antiPLA2G5	LPI	2.88381
LPI161	antiPLA2G5	LPI	1.55535
LPI180	Control	LPI	1876.96
LPI180	Control	LPI	1414.37
LPI180	Control	LPI	1332.5
LPI180	Control	LPI	1707.33
LPI180	antiPLA2G5	LPI	1575.5
LPI180	antiPLA2G5	LPI	902.042
LPI180	antiPLA2G5	LPI	1809.04
LPI180	antiPLA2G5	LPI	1571.48
LPI181	Control	LPI	345.679
LPI181	Control	LPI	191.769
LPI181	Control	LPI	181.278
LPI181	Control	LPI	315.707
LPI181	antiPLA2G5	LPI	162.25
LPI181	antiPLA2G5	LPI	126.892
LPI181	antiPLA2G5	LPI	210.534
LPI181	antiPLA2G5	LPI	210.741
LPI182	Control	LPI	45.4531
LPI182	Control	LPI	36.8729
LPI182	Control	LPI	39.7486
LPI182	Control	LPI	49.7645
LPI182	antiPLA2G5	LPI	29.5
LPI182	antiPLA2G5	LPI	20.1542
LPI182	antiPLA2G5	LPI	30.2899
LPI182	antiPLA2G5	LPI	22.9388
LPI200	Control	LPI	11.709
LPI200	Control	LPI	2.45757
LPI200	Control	LPI	0
LPI200	Control	LPI	5.14922
LPI200	antiPLA2G5	LPI	0.546333
LPI200	antiPLA2G5	LPI	0
LPI200	antiPLA2G5	LPI	2.88381
LPI200	antiPLA2G5	LPI	6.9986
LPI201	Control	LPI	4.82059
LPI201	Control	LPI	5.53
LPI201	Control	LPI	4.77048
LPI201	Control	LPI	6.86388
LPI201	antiPLA2G5	LPI	4.37
LPI201	antiPLA2G5	LPI	3.73251
LPI201	antiPLA2G5	LPI	10.0944
LPI201	antiPLA2G5	LPI	3.11022
LPI202	Control	LPI	25.4899
LPI202	Control	LPI	8.60244
LPI202	Control	LPI	9.54096
LPI202	Control	LPI	16.3037
LPI202	antiPLA2G5	LPI	4.37
LPI202	antiPLA2G5	LPI	5.22415
LPI202	antiPLA2G5	LPI	8.65144
LPI202	antiPLA2G5	LPI	11.6651
LPI204	Control	LPI	95.7394
LPI204	Control	LPI	44.24
LPI204	Control	LPI	75.794
LPI204	Control	LPI	107.251
LPI204	antiPLA2G5	LPI	42.6167
LPI204	antiPLA2G5	LPI	20.9011
LPI204	antiPLA2G5	LPI	46.1498
LPI204	antiPLA2G5	LPI	30.3193
LPI205	Control	LPI	13.0875
LPI205	Control	LPI	6.14487
LPI205	Control	LPI	5.8313
LPI205	Control	LPI	2.57435
LPI205	antiPLA2G5	LPI	2.73167
LPI205	antiPLA2G5	LPI	5.22415
LPI205	antiPLA2G5	LPI	2.88381
LPI205	antiPLA2G5	LPI	2.33302
LPI225	Control	LPI	5.50985
LPI225	Control	LPI	1.22897
LPI225	Control	LPI	4.24007
LPI225	Control	LPI	3.43194
LPI225	antiPLA2G5	LPI	2.73167
LPI225	antiPLA2G5	LPI	0.746502
LPI225	antiPLA2G5	LPI	2.16297
LPI225	antiPLA2G5	LPI	0
LPI226	Control	LPI	16.5317
LPI226	Control	LPI	3.68729
LPI226	Control	LPI	6.89051
LPI226	Control	LPI	6.00524
LPI226	antiPLA2G5	LPI	9.83333
LPI226	antiPLA2G5	LPI	1.493
LPI226	antiPLA2G5	LPI	5.04612
LPI226	antiPLA2G5	LPI	3.88837
LPG160	Control	LPG	369.215
LPG160	Control	LPG	316.804
LPG160	Control	LPG	249.682
LPG160	Control	LPG	421.205
LPG160	antiPLA2G5	LPG	333.5
LPG160	antiPLA2G5	LPG	300.149
LPG160	antiPLA2G5	LPG	357.012
LPG160	antiPLA2G5	LPG	311.497
LPG161	Control	LPG	108.831
LPG161	Control	LPG	78.3386
LPG161	Control	LPG	96.9944
LPG161	Control	LPG	139.45
LPG161	antiPLA2G5	LPG	71.5667
LPG161	antiPLA2G5	LPG	117.942
LPG161	antiPLA2G5	LPG	81.4771
LPG161	antiPLA2G5	LPG	81.6582
LPG180	Control	LPG	65.4374
LPG180	Control	LPG	62.0673
LPG180	Control	LPG	64.1346
LPG180	Control	LPG	90.9687
LPG180	antiPLA2G5	LPG	69.9333
LPG180	antiPLA2G5	LPG	81.3682
LPG180	antiPLA2G5	LPG	105.278
LPG180	antiPLA2G5	LPG	116.651
LPG181	Control	LPG	158.424
LPG181	Control	LPG	181.872
LPG181	Control	LPG	255.989
LPG181	Control	LPG	241.545
LPG181	antiPLA2G5	LPG	158.433
LPG181	antiPLA2G5	LPG	151.532
LPG181	antiPLA2G5	LPG	205.145
LPG181	antiPLA2G5	LPG	204.501
LPG182	Control	LPG	63.378
LPG182	Control	LPG	63.9044
LPG182	Control	LPG	65.9943
LPG182	Control	LPG	101.257
LPG182	antiPLA2G5	LPG	52.45
LPG182	antiPLA2G5	LPG	73.1472
LPG182	antiPLA2G5	LPG	63.4395
LPG182	antiPLA2G5	LPG	78.9299
LPG200	Control	LPG	77.8356
LPG200	Control	LPG	70.053
LPG200	Control	LPG	45.3115
LPG200	Control	LPG	96.0996
LPG200	antiPLA2G5	LPG	59
LPG200	antiPLA2G5	LPG	46.2749
LPG200	antiPLA2G5	LPG	74.2621
LPG200	antiPLA2G5	LPG	59.4999
LPG201	Control	LPG	15.8424
LPG201	Control	LPG	16.5132
LPG201	Control	LPG	11.1306
LPG201	Control	LPG	17.1623
LPG201	antiPLA2G5	LPG	10.38
LPG201	antiPLA2G5	LPG	11.1975
LPG201	antiPLA2G5	LPG	15.8621
LPG201	antiPLA2G5	LPG	5.4423
LPG202	Control	LPG	29.6296
LPG202	Control	LPG	23.0386
LPG202	Control	LPG	12.7218
LPG202	Control	LPG	43.7697
LPG202	antiPLA2G5	LPG	18.0333
LPG202	antiPLA2G5	LPG	34.3418
LPG202	antiPLA2G5	LPG	31.3678
LPG202	antiPLA2G5	LPG	38.1008
LPG204	Control	LPG	82.6478
LPG204	Control	LPG	67.8972
LPG204	Control	LPG	71.5572
LPG204	Control	LPG	91.8064
LPG204	antiPLA2G5	LPG	39.3333
LPG204	antiPLA2G5	LPG	71.6669
LPG204	antiPLA2G5	LPG	43.2682
LPG204	antiPLA2G5	LPG	48.5394
LPG225	Control	LPG	44.0872
LPG225	Control	LPG	27.95
LPG225	Control	LPG	35.7705
LPG225	Control	LPG	41.1781
LPG225	antiPLA2G5	LPG	21.85
LPG225	antiPLA2G5	LPG	20.9467
LPG225	antiPLA2G5	LPG	24.5047
LPG225	antiPLA2G5	LPG	26.4286
LPG226	Control	LPG	100.909
LPG226	Control	LPG	96.4658
LPG226	Control	LPG	104.579
LPG226	Control	LPG	90.1048
LPG226	antiPLA2G5	LPG	72.9333
LPG226	antiPLA2G5	LPG	67.5678
LPG226	antiPLA2G5	LPG	71.7324
LPG226	antiPLA2G5	LPG	59.0966
LPE160	Control	LPE	1930.13
LPE160	Control	LPE	1583.46
LPE160	Control	LPE	1445.37
LPE160	Control	LPE	1992.93
LPE160	antiPLA2G5	LPE	1738.33
LPE160	antiPLA2G5	LPE	1533.08
LPE160	antiPLA2G5	LPE	2076.96
LPE160	antiPLA2G5	LPE	1747.99
LPE161	Control	LPE	108.831
LPE161	Control	LPE	87.8615
LPE161	Control	LPE	68.3715
LPE161	Control	LPE	116.702
LPE161	antiPLA2G5	LPE	59
LPE161	antiPLA2G5	LPE	40.3084
LPE161	antiPLA2G5	LPE	80.0473
LPE161	antiPLA2G5	LPE	83.2003
LPE180	Control	LPE	2765.43
LPE180	Control	LPE	2071.41
LPE180	Control	LPE	1725.46
LPE180	Control	LPE	2905.76
LPE180	antiPLA2G5	LPE	2115
LPE180	antiPLA2G5	LPE	2237.23
LPE180	antiPLA2G5	LPE	2564.86
LPE180	antiPLA2G5	LPE	2621.51
LPE181	Control	LPE	1793.75
LPE181	Control	LPE	1483.17
LPE181	Control	LPE	1180.49
LPE181	Control	LPE	1574.61
LPE181	antiPLA2G5	LPE	1381.33
LPE181	antiPLA2G5	LPE	1198.78
LPE181	antiPLA2G5	LPE	1651.1
LPE181	antiPLA2G5	LPE	1358.68
LPE182	Control	LPE	345.469
LPE182	Control	LPE	332.363
LPE182	Control	LPE	275.556
LPE182	Control	LPE	453.927
LPE182	antiPLA2G5	LPE	247.5
LPE182	antiPLA2G5	LPE	245.494
LPE182	antiPLA2G5	LPE	245.927
LPE182	antiPLA2G5	LPE	275.199
LPE183	Control	LPE	13.7767
LPE183	Control	LPE	23.9571
LPE183	Control	LPE	11.1322
LPE183	Control	LPE	13.7304
LPE183	antiPLA2G5	LPE	8.74167
LPE183	antiPLA2G5	LPE	2.98555
LPE183	antiPLA2G5	LPE	7.93214
LPE183	antiPLA2G5	LPE	6.22045
LPE200	Control	LPE	15.1531
LPE200	Control	LPE	16.59
LPE200	Control	LPE	9.54096
LPE200	Control	LPE	18.021
LPE200	antiPLA2G5	LPE	8.74
LPE200	antiPLA2G5	LPE	14.9278
LPE200	antiPLA2G5	LPE	21.6297
LPE200	antiPLA2G5	LPE	17.8832
LPE201	Control	LPE	65.4374
LPE201	Control	LPE	47.0894
LPE201	Control	LPE	31.2749
LPE201	Control	LPE	48.9006
LPE201	antiPLA2G5	LPE	52.45
LPE201	antiPLA2G5	LPE	47.7779
LPE201	antiPLA2G5	LPE	52.639
LPE201	antiPLA2G5	LPE	66.0952
LPE202	Control	LPE	79.2015
LPE202	Control	LPE	56.5373
LPE202	Control	LPE	39.7486
LPE202	Control	LPE	58.3509
LPE202	antiPLA2G5	LPE	47.8
LPE202	antiPLA2G5	LPE	44.0432
LPE202	antiPLA2G5	LPE	67.7729
LPE202	antiPLA2G5	LPE	40.4258
LPE204	Control	LPE	240.399
LPE204	Control	LPE	336.674
LPE204	Control	LPE	287.361
LPE204	Control	LPE	468.587
LPE204	antiPLA2G5	LPE	179.167
LPE204	antiPLA2G5	LPE	117.942
LPE204	antiPLA2G5	LPE	154.309
LPE204	antiPLA2G5	LPE	210.741
LPE205	Control	LPE	16.5296
LPE205	Control	LPE	22.7386
LPE205	Control	LPE	21.2003
LPE205	Control	LPE	27.4608
LPE205	antiPLA2G5	LPE	13.6567
LPE205	antiPLA2G5	LPE	8.21198
LPE205	antiPLA2G5	LPE	12.2568
LPE205	antiPLA2G5	LPE	18.6637
LPE225	Control	LPE	23.4095
LPE225	Control	LPE	22.12
LPE225	Control	LPE	12.1914
LPE225	Control	LPE	40.3404
LPE225	antiPLA2G5	LPE	21.3
LPE225	antiPLA2G5	LPE	9.70361
LPE225	antiPLA2G5	LPE	20.1889
LPE225	antiPLA2G5	LPE	20.9958
LPE226	Control	LPE	133.628
LPE226	Control	LPE	188.02
LPE226	Control	LPE	169.635
LPE226	Control	LPE	248.849
LPE226	antiPLA2G5	LPE	117.45
LPE226	antiPLA2G5	LPE	77.6335
LPE226	antiPLA2G5	LPE	87.9662
LPE226	antiPLA2G5	LPE	122.867
LPC160	Control	LPC	54804.3
LPC160	Control	LPC	55768.7
LPC160	Control	LPC	52701.7
LPC160	Control	LPC	67199
LPC160	antiPLA2G5	LPC	61883.3
LPC160	antiPLA2G5	LPC	55566.3
LPC160	antiPLA2G5	LPC	63747.5
LPC160	antiPLA2G5	LPC	61184.3
LPC161	Control	LPC	1321.15
LPC161	Control	LPC	978.717
LPC161	Control	LPC	1028.81
LPC161	Control	LPC	1226.18
LPC161	antiPLA2G5	LPC	1320.17
LPC161	antiPLA2G5	LPC	939.162
LPC161	antiPLA2G5	LPC	1214.24
LPC161	antiPLA2G5	LPC	1145.16
LPC180	Control	LPC	24859.5
LPC180	Control	LPC	30330.7
LPC180	Control	LPC	26019.3
LPC180	Control	LPC	27722.6
LPC180	antiPLA2G5	LPC	30383.3
LPC180	antiPLA2G5	LPC	24868.2
LPC180	antiPLA2G5	LPC	32137.7
LPC180	antiPLA2G5	LPC	24483.2
LPC181	Control	LPC	6455.48
LPC181	Control	LPC	5636.86
LPC181	Control	LPC	6382.74
LPC181	Control	LPC	7445.04
LPC181	antiPLA2G5	LPC	6613.33
LPC181	antiPLA2G5	LPC	5966.55
LPC181	antiPLA2G5	LPC	7406.41
LPC181	antiPLA2G5	LPC	6566.82
LPC182	Control	LPC	3923.3
LPC182	Control	LPC	4688.32
LPC182	Control	LPC	4484.25
LPC182	Control	LPC	4968.59
LPC182	antiPLA2G5	LPC	3890
LPC182	antiPLA2G5	LPC	3844.1
LPC182	antiPLA2G5	LPC	4183.84
LPC182	antiPLA2G5	LPC	3824.32
LPC183	Control	LPC	165.296
LPC183	Control	LPC	170.812
LPC183	Control	LPC	151.071
LPC183	Control	LPC	225.681
LPC183	antiPLA2G5	LPC	118.55
LPC183	antiPLA2G5	LPC	109.721
LPC183	antiPLA2G5	LPC	131.938
LPC183	antiPLA2G5	LPC	127.541
LPC200	Control	LPC	193.538
LPC200	Control	LPC	185.265
LPC200	Control	LPC	186.776
LPC200	Control	LPC	179.922
LPC200	antiPLA2G5	LPC	208.167
LPC200	antiPLA2G5	LPC	160.482
LPC200	antiPLA2G5	LPC	256.046
LPC200	antiPLA2G5	LPC	160.968
LPC201	Control	LPC	426.373
LPC201	Control	LPC	340.986
LPC201	Control	LPC	332.316
LPC201	Control	LPC	335.603
LPC201	antiPLA2G5	LPC	336.5
LPC201	antiPLA2G5	LPC	276.465
LPC201	antiPLA2G5	LPC	405.186
LPC201	antiPLA2G5	LPC	376.263
LPC202	Control	LPC	494.878
LPC202	Control	LPC	424.03
LPC202	Control	LPC	355.603
LPC202	Control	LPC	456.545
LPC202	antiPLA2G5	LPC	439.167
LPC202	antiPLA2G5	LPC	391.242
LPC202	antiPLA2G5	LPC	519.57
LPC202	antiPLA2G5	LPC	447.91
LPC204	Control	LPC	924.403
LPC204	Control	LPC	857.807
LPC204	Control	LPC	1082.82
LPC204	Control	LPC	1007.33
LPC204	antiPLA2G5	LPC	929.833
LPC204	antiPLA2G5	LPC	729.194
LPC204	antiPLA2G5	LPC	840.068
LPC204	antiPLA2G5	LPC	758.221
LPC205	Control	LPC	39.9475
LPC205	Control	LPC	47.3143
LPC205	Control	LPC	71.5572
LPC205	Control	LPC	55.7854
LPC205	antiPLA2G5	LPC	42.6167
LPC205	antiPLA2G5	LPC	27.3277
LPC205	antiPLA2G5	LPC	38.2089
LPC205	antiPLA2G5	LPC	28.7773
LPC225	Control	LPC	57.8513
LPC225	Control	LPC	61.13
LPC225	Control	LPC	77.395
LPC225	Control	LPC	95.2357
LPC225	antiPLA2G5	LPC	56
LPC225	antiPLA2G5	LPC	64.9489
LPC225	antiPLA2G5	LPC	56.9504
LPC225	antiPLA2G5	LPC	36.1555
LPA160	Control	LPA	824.166
LPA160	Control	LPA	721.712
LPA160	Control	LPA	771.847
LPA160	Control	LPA	975.656
LPA160	antiPLA2G5	LPA	414.667
LPA160	antiPLA2G5	LPA	853.308
LPA160	antiPLA2G5	LPA	630.216
LPA160	antiPLA2G5	LPA	643.871
LPA161	Control	LPA	32.3825
LPA161	Control	LPA	18.1272
LPA161	Control	LPA	19.6156
LPA161	Control	LPA	29.6074
LPA161	antiPLA2G5	LPA	7.375
LPA161	antiPLA2G5	LPA	11.1975
LPA161	antiPLA2G5	LPA	21.6319
LPA161	antiPLA2G5	LPA	16.3293
LPA180	Control	LPA	1768.11
LPA180	Control	LPA	1578.21
LPA180	Control	LPA	1118.72
LPA180	Control	LPA	1729.85
LPA180	antiPLA2G5	LPA	1101.83
LPA180	antiPLA2G5	LPA	1211.53
LPA180	antiPLA2G5	LPA	1369.1
LPA180	antiPLA2G5	LPA	1278.49
LPA181	Control	LPA	1174.89
LPA181	Control	LPA	955.472
LPA181	Control	LPA	924.988
LPA181	Control	LPA	1370.42
LPA181	antiPLA2G5	LPA	479.167
LPA181	antiPLA2G5	LPA	1151.18
LPA181	antiPLA2G5	LPA	631.535
LPA181	antiPLA2G5	LPA	839.357
LPA182	Control	LPA	1270.29
LPA182	Control	LPA	970.282
LPA182	Control	LPA	1061.15
LPA182	Control	LPA	1459.16
LPA182	antiPLA2G5	LPA	474.833
LPA182	antiPLA2G5	LPA	1282.81
LPA182	antiPLA2G5	LPA	731.182
LPA182	antiPLA2G5	LPA	853.829
LPA183	Control	LPA	11.0197
LPA183	Control	LPA	13.2102
LPA183	Control	LPA	20.6667
LPA183	Control	LPA	13.7304
LPA183	antiPLA2G5	LPA	7.64833
LPA183	antiPLA2G5	LPA	31.3585
LPA183	antiPLA2G5	LPA	7.21064
LPA183	antiPLA2G5	LPA	20.22
LPA200	Control	LPA	23.4305
LPA200	Control	LPA	22.7386
LPA200	Control	LPA	13.2522
LPA200	Control	LPA	36.8849
LPA200	antiPLA2G5	LPA	18.5833
LPA200	antiPLA2G5	LPA	16.424
LPA200	antiPLA2G5	LPA	20.1889
LPA200	antiPLA2G5	LPA	25.6694
LPA202	Control	LPA	66.8033
LPA202	Control	LPA	72.5087
LPA202	Control	LPA	82.6829
LPA202	Control	LPA	105.105
LPA202	antiPLA2G5	LPA	31.6833
LPA202	antiPLA2G5	LPA	105.986
LPA202	antiPLA2G5	LPA	41.0905
LPA202	antiPLA2G5	LPA	65.7156
LPA204	Control	LPA	582.716
LPA204	Control	LPA	404.534
LPA204	Control	LPA	468.316
LPA204	Control	LPA	638.483
LPA204	antiPLA2G5	LPA	249.667
LPA204	antiPLA2G5	LPA	507.612
LPA204	antiPLA2G5	LPA	374.83
LPA204	antiPLA2G5	LPA	365.588
LPA205	Control	LPA	16.5317
LPA205	Control	LPA	19.0457
LPA205	Control	LPA	9.80616
LPA205	Control	LPA	31.754
LPA205	antiPLA2G5	LPA	18.5667
LPA205	antiPLA2G5	LPA	19.4095
LPA205	antiPLA2G5	LPA	18.7459
LPA205	antiPLA2G5	LPA	9.33067
LPA225	Control	LPA	139.827
LPA225	Control	LPA	88.4801
LPA225	Control	LPA	118.728
LPA225	Control	LPA	143.299
LPA225	antiPLA2G5	LPA	144.217
LPA225	antiPLA2G5	LPA	97.4005
LPA225	antiPLA2G5	LPA	112.493
LPA225	antiPLA2G5	LPA	108.49
LPA226	Control	LPA	117.447
LPA226	Control	LPA	81.113
LPA226	Control	LPA	92.7575
LPA226	Control	LPA	130.419
LPA226	antiPLA2G5	LPA	62.8167
LPA226	antiPLA2G5	LPA	91.0696
LPA226	antiPLA2G5	LPA	79.3214
LPA226	antiPLA2G5	LPA	89.416
12_13_DiHOME	Control	LA_metabolites	52.6045
12_13_DiHOME	Control	LA_metabolites	14.0348
12_13_DiHOME	Control	LA_metabolites	25.3299
12_13_DiHOME	Control	LA_metabolites	19.2347
12_13_DiHOME	antiPLA2G5	LA_metabolites	23.6388
12_13_DiHOME	antiPLA2G5	LA_metabolites	10.7416
12_13_DiHOME	antiPLA2G5	LA_metabolites	19.9174
12_13_DiHOME	antiPLA2G5	LA_metabolites	15.5278
13_HODE	Control	LA_metabolites	260.085
13_HODE	Control	LA_metabolites	154.495
13_HODE	Control	LA_metabolites	102.409
13_HODE	Control	LA_metabolites	138.015
13_HODE	antiPLA2G5	LA_metabolites	107.356
13_HODE	antiPLA2G5	LA_metabolites	141.724
13_HODE	antiPLA2G5	LA_metabolites	142.513
13_HODE	antiPLA2G5	LA_metabolites	127.635
13_Oxo_ODE	Control	LA_metabolites	12.9612
13_Oxo_ODE	Control	LA_metabolites	10.5071
13_Oxo_ODE	Control	LA_metabolites	9.61523
13_Oxo_ODE	Control	LA_metabolites	10.0258
13_Oxo_ODE	antiPLA2G5	LA_metabolites	8.34729
13_Oxo_ODE	antiPLA2G5	LA_metabolites	15.2558
13_Oxo_ODE	antiPLA2G5	LA_metabolites	8.36996
13_Oxo_ODE	antiPLA2G5	LA_metabolites	8.2697
9_HODE	Control	LA_metabolites	316.802
9_HODE	Control	LA_metabolites	195.905
9_HODE	Control	LA_metabolites	121.35
9_HODE	Control	LA_metabolites	255.038
9_HODE	antiPLA2G5	LA_metabolites	131.042
9_HODE	antiPLA2G5	LA_metabolites	183.655
9_HODE	antiPLA2G5	LA_metabolites	175.278
9_HODE	antiPLA2G5	LA_metabolites	184.227
9_Oxo_ODE	Control	LA_metabolites	11.7312
9_Oxo_ODE	Control	LA_metabolites	16.1568
9_Oxo_ODE	Control	LA_metabolites	14.3101
9_Oxo_ODE	Control	LA_metabolites	12.0252
9_Oxo_ODE	antiPLA2G5	LA_metabolites	9.55328
9_Oxo_ODE	antiPLA2G5	LA_metabolites	14.2125
9_Oxo_ODE	antiPLA2G5	LA_metabolites	10.4797
9_Oxo_ODE	antiPLA2G5	LA_metabolites	8.51676
9_10_DiHOME	Control	LA_metabolites	10.6071
9_10_DiHOME	Control	LA_metabolites	8.9178
9_10_DiHOME	Control	LA_metabolites	8.134
9_10_DiHOME	Control	LA_metabolites	8.00257
9_10_DiHOME	antiPLA2G5	LA_metabolites	8.00442
9_10_DiHOME	antiPLA2G5	LA_metabolites	6.21146
9_10_DiHOME	antiPLA2G5	LA_metabolites	11.3795
9_10_DiHOME	antiPLA2G5	LA_metabolites	15.4393
AA	Control	FA	4655.61
AA	Control	FA	4208.11
AA	Control	FA	3690.77
AA	Control	FA	4419.83
AA	antiPLA2G5	FA	5128.93
AA	antiPLA2G5	FA	3152.75
AA	antiPLA2G5	FA	4825.25
AA	antiPLA2G5	FA	4379.54
DHA	Control	FA	4272.99
DHA	Control	FA	3893.65
DHA	Control	FA	3421.54
DHA	Control	FA	4209.24
DHA	antiPLA2G5	FA	3708.41
DHA	antiPLA2G5	FA	2966.89
DHA	antiPLA2G5	FA	3457.23
DHA	antiPLA2G5	FA	3104.67
DPA	Control	FA	636.433
DPA	Control	FA	713.217
DPA	Control	FA	500.769
DPA	Control	FA	807.164
DPA	antiPLA2G5	FA	620.666
DPA	antiPLA2G5	FA	508.837
DPA	antiPLA2G5	FA	622.301
DPA	antiPLA2G5	FA	517.125
FA160	Control	FA	57535.6
FA160	Control	FA	45946.4
FA160	Control	FA	34800
FA160	Control	FA	47295.1
FA160	antiPLA2G5	FA	58145.2
FA160	antiPLA2G5	FA	46282.6
FA160	antiPLA2G5	FA	52911.7
FA160	antiPLA2G5	FA	47168
FA161	Control	FA	5594.33
FA161	Control	FA	3544.25
FA161	Control	FA	3241.54
FA161	Control	FA	3884.69
FA161	antiPLA2G5	FA	4027.84
FA161	antiPLA2G5	FA	3513.13
FA161	antiPLA2G5	FA	3400.23
FA161	antiPLA2G5	FA	3520.85
FA180	Control	FA	35410.2
FA180	Control	FA	27253.4
FA180	Control	FA	20738.5
FA180	Control	FA	31488.8
FA180	antiPLA2G5	FA	31293
FA180	antiPLA2G5	FA	25951.8
FA180	antiPLA2G5	FA	34844.9
FA180	antiPLA2G5	FA	28559.1
FA181	Control	FA	52212.2
FA181	Control	FA	44068.3
FA181	Control	FA	34092.3
FA181	Control	FA	41943.8
FA181	antiPLA2G5	FA	47030.4
FA181	antiPLA2G5	FA	40865.6
FA181	antiPLA2G5	FA	46517.7
FA181	antiPLA2G5	FA	41236.1
FA182	Control	FA	34388.3
FA182	Control	FA	31511.7
FA182	Control	FA	27861.5
FA182	Control	FA	33173.5
FA182	antiPLA2G5	FA	28020.9
FA182	antiPLA2G5	FA	30552.9
FA182	antiPLA2G5	FA	28996.1
FA182	antiPLA2G5	FA	28917.9
FA183	Control	FA	3899.87
FA183	Control	FA	3437.24
FA183	Control	FA	3007.69
FA183	Control	FA	3562.62
FA183	antiPLA2G5	FA	3046.2
FA183	antiPLA2G5	FA	2824.1
FA183	antiPLA2G5	FA	2929.35
FA183	antiPLA2G5	FA	3016.17
FA200	Control	FA	766.429
FA200	Control	FA	460.337
FA200	Control	FA	372.462
FA200	Control	FA	639.191
FA200	antiPLA2G5	FA	683.512
FA200	antiPLA2G5	FA	519.716
FA200	antiPLA2G5	FA	824.531
FA200	antiPLA2G5	FA	567.594
FA202	Control	FA	2333.03
FA202	Control	FA	2343.18
FA202	Control	FA	2056.92
FA202	Control	FA	2129.15
FA202	antiPLA2G5	FA	2283.48
FA202	antiPLA2G5	FA	1711.23
FA202	antiPLA2G5	FA	2298.13
FA202	antiPLA2G5	FA	1898.92
12_HEPE	Control	EPA_metabolites	1.69369
12_HEPE	Control	EPA_metabolites	0.564525
12_HEPE	Control	EPA_metabolites	0.978549
12_HEPE	Control	EPA_metabolites	0.33834
12_HEPE	antiPLA2G5	EPA_metabolites	0.756301
12_HEPE	antiPLA2G5	EPA_metabolites	0.482311
12_HEPE	antiPLA2G5	EPA_metabolites	0.48222
12_HEPE	antiPLA2G5	EPA_metabolites	0.840022
15_HEPE	Control	EPA_metabolites	2.94632
15_HEPE	Control	EPA_metabolites	2.4412
15_HEPE	Control	EPA_metabolites	1.45697
15_HEPE	Control	EPA_metabolites	1.38632
15_HEPE	antiPLA2G5	EPA_metabolites	3.10718
15_HEPE	antiPLA2G5	EPA_metabolites	2.34414
15_HEPE	antiPLA2G5	EPA_metabolites	1.8333
15_HEPE	antiPLA2G5	EPA_metabolites	1.95928
15_oxo_ETE	Control	EPA_metabolites	0
15_oxo_ETE	Control	EPA_metabolites	0
15_oxo_ETE	Control	EPA_metabolites	0
15_oxo_ETE	Control	EPA_metabolites	0
15_oxo_ETE	antiPLA2G5	EPA_metabolites	0
15_oxo_ETE	antiPLA2G5	EPA_metabolites	0
15_oxo_ETE	antiPLA2G5	EPA_metabolites	0
15_oxo_ETE	antiPLA2G5	EPA_metabolites	0
18_HEPE	Control	EPA_metabolites	0
18_HEPE	Control	EPA_metabolites	0
18_HEPE	Control	EPA_metabolites	0
18_HEPE	Control	EPA_metabolites	0
18_HEPE	antiPLA2G5	EPA_metabolites	0
18_HEPE	antiPLA2G5	EPA_metabolites	0
18_HEPE	antiPLA2G5	EPA_metabolites	0
18_HEPE	antiPLA2G5	EPA_metabolites	0
5_HEPE	Control	EPA_metabolites	0
5_HEPE	Control	EPA_metabolites	0
5_HEPE	Control	EPA_metabolites	0
5_HEPE	Control	EPA_metabolites	0
5_HEPE	antiPLA2G5	EPA_metabolites	0
5_HEPE	antiPLA2G5	EPA_metabolites	0
5_HEPE	antiPLA2G5	EPA_metabolites	0
5_HEPE	antiPLA2G5	EPA_metabolites	0
8_HEPE	Control	EPA_metabolites	0.32636
8_HEPE	Control	EPA_metabolites	0.080493
8_HEPE	Control	EPA_metabolites	0.864051
8_HEPE	Control	EPA_metabolites	0.54237
8_HEPE	antiPLA2G5	EPA_metabolites	0.378742
8_HEPE	antiPLA2G5	EPA_metabolites	0.911255
8_HEPE	antiPLA2G5	EPA_metabolites	0.6454
8_HEPE	antiPLA2G5	EPA_metabolites	0.490868
LTB5	Control	EPA_metabolites	0
LTB5	Control	EPA_metabolites	0
LTB5	Control	EPA_metabolites	0
LTB5	Control	EPA_metabolites	0
LTB5	antiPLA2G5	EPA_metabolites	0
LTB5	antiPLA2G5	EPA_metabolites	0
LTB5	antiPLA2G5	EPA_metabolites	0
LTB5	antiPLA2G5	EPA_metabolites	0
LXA5_2	Control	EPA_metabolites	0
LXA5_2	Control	EPA_metabolites	0
LXA5_2	Control	EPA_metabolites	0
LXA5_2	Control	EPA_metabolites	0
LXA5_2	antiPLA2G5	EPA_metabolites	0
LXA5_2	antiPLA2G5	EPA_metabolites	0
LXA5_2	antiPLA2G5	EPA_metabolites	0
LXA5_2	antiPLA2G5	EPA_metabolites	0
PGE3_PGD3	Control	EPA_metabolites	12.7105
PGE3_PGD3	Control	EPA_metabolites	4.2852
PGE3_PGD3	Control	EPA_metabolites	6.40164
PGE3_PGD3	Control	EPA_metabolites	8.36352
PGE3_PGD3	antiPLA2G5	EPA_metabolites	4.6387
PGE3_PGD3	antiPLA2G5	EPA_metabolites	4.31351
PGE3_PGD3	antiPLA2G5	EPA_metabolites	5.34317
PGE3_PGD3	antiPLA2G5	EPA_metabolites	5.66852
PGF3a	Control	EPA_metabolites	2.77398
PGF3a	Control	EPA_metabolites	1.55211
PGF3a	Control	EPA_metabolites	0.886185
PGF3a	Control	EPA_metabolites	0.506276
PGF3a	antiPLA2G5	EPA_metabolites	0.600627
PGF3a	antiPLA2G5	EPA_metabolites	1.06092
PGF3a	antiPLA2G5	EPA_metabolites	1.29769
PGF3a	antiPLA2G5	EPA_metabolites	1.81523
RvE2	Control	EPA_metabolites	4.57891
RvE2	Control	EPA_metabolites	0.845669
RvE2	Control	EPA_metabolites	2.23376
RvE2	Control	EPA_metabolites	0.691498
RvE2	antiPLA2G5	EPA_metabolites	1.3585
RvE2	antiPLA2G5	EPA_metabolites	1.38915
RvE2	antiPLA2G5	EPA_metabolites	2.30518
RvE2	antiPLA2G5	EPA_metabolites	1.92758
RvE3	Control	EPA_metabolites	0
RvE3	Control	EPA_metabolites	0
RvE3	Control	EPA_metabolites	0
RvE3	Control	EPA_metabolites	0
RvE3	antiPLA2G5	EPA_metabolites	0
RvE3	antiPLA2G5	EPA_metabolites	0
RvE3	antiPLA2G5	EPA_metabolites	0
RvE3	antiPLA2G5	EPA_metabolites	0
10_HDoHE	Control	DHA_metabolites	1.41676
10_HDoHE	Control	DHA_metabolites	0.921327
10_HDoHE	Control	DHA_metabolites	0.927472
10_HDoHE	Control	DHA_metabolites	1.48463
10_HDoHE	antiPLA2G5	DHA_metabolites	1.0842
10_HDoHE	antiPLA2G5	DHA_metabolites	0.371524
10_HDoHE	antiPLA2G5	DHA_metabolites	0.579956
10_HDoHE	antiPLA2G5	DHA_metabolites	0.546341
11_HDoHE	Control	DHA_metabolites	0
11_HDoHE	Control	DHA_metabolites	0
11_HDoHE	Control	DHA_metabolites	0
11_HDoHE	Control	DHA_metabolites	0
11_HDoHE	antiPLA2G5	DHA_metabolites	0
11_HDoHE	antiPLA2G5	DHA_metabolites	0
11_HDoHE	antiPLA2G5	DHA_metabolites	0
11_HDoHE	antiPLA2G5	DHA_metabolites	0
13_HDoHE	Control	DHA_metabolites	12.8241
13_HDoHE	Control	DHA_metabolites	6.28544
13_HDoHE	Control	DHA_metabolites	3.13229
13_HDoHE	Control	DHA_metabolites	6.37356
13_HDoHE	antiPLA2G5	DHA_metabolites	4.47317
13_HDoHE	antiPLA2G5	DHA_metabolites	3.28108
13_HDoHE	antiPLA2G5	DHA_metabolites	4.68873
13_HDoHE	antiPLA2G5	DHA_metabolites	3.57266
17_HDoHE	Control	DHA_metabolites	1.81629
17_HDoHE	Control	DHA_metabolites	0.78165
17_HDoHE	Control	DHA_metabolites	0.847877
17_HDoHE	Control	DHA_metabolites	1.26901
17_HDoHE	antiPLA2G5	DHA_metabolites	0.267523
17_HDoHE	antiPLA2G5	DHA_metabolites	1.29927
17_HDoHE	antiPLA2G5	DHA_metabolites	1.21718
17_HDoHE	antiPLA2G5	DHA_metabolites	0.549604
20_HDoHE	Control	DHA_metabolites	0.651387
20_HDoHE	Control	DHA_metabolites	0.672864
20_HDoHE	Control	DHA_metabolites	0.290713
20_HDoHE	Control	DHA_metabolites	1.53972
20_HDoHE	antiPLA2G5	DHA_metabolites	0.557274
20_HDoHE	antiPLA2G5	DHA_metabolites	0.575001
20_HDoHE	antiPLA2G5	DHA_metabolites	0.231078
20_HDoHE	antiPLA2G5	DHA_metabolites	0.668009
4_HDoHE	Control	DHA_metabolites	0
4_HDoHE	Control	DHA_metabolites	0
4_HDoHE	Control	DHA_metabolites	0
4_HDoHE	Control	DHA_metabolites	0
4_HDoHE	antiPLA2G5	DHA_metabolites	0
4_HDoHE	antiPLA2G5	DHA_metabolites	0
4_HDoHE	antiPLA2G5	DHA_metabolites	0
4_HDoHE	antiPLA2G5	DHA_metabolites	0
7_HDoHE	Control	DHA_metabolites	0
7_HDoHE	Control	DHA_metabolites	0
7_HDoHE	Control	DHA_metabolites	0
7_HDoHE	Control	DHA_metabolites	0
7_HDoHE	antiPLA2G5	DHA_metabolites	0
7_HDoHE	antiPLA2G5	DHA_metabolites	0
7_HDoHE	antiPLA2G5	DHA_metabolites	0
7_HDoHE	antiPLA2G5	DHA_metabolites	0
8_HDoHE	Control	DHA_metabolites	2.94006
8_HDoHE	Control	DHA_metabolites	1.35468
8_HDoHE	Control	DHA_metabolites	1.66979
8_HDoHE	Control	DHA_metabolites	0.6782
8_HDoHE	antiPLA2G5	DHA_metabolites	1.28205
8_HDoHE	antiPLA2G5	DHA_metabolites	1.87628
8_HDoHE	antiPLA2G5	DHA_metabolites	2.68278
8_HDoHE	antiPLA2G5	DHA_metabolites	0.471755
RvD2	Control	DHA_metabolites	351.35
RvD2	Control	DHA_metabolites	175.401
RvD2	Control	DHA_metabolites	85.0431
RvD2	Control	DHA_metabolites	122.769
RvD2	antiPLA2G5	DHA_metabolites	26.5868
RvD2	antiPLA2G5	DHA_metabolites	25.1789
RvD2	antiPLA2G5	DHA_metabolites	16.8949
RvD2	antiPLA2G5	DHA_metabolites	11.7706
11_HETE	Control	AA_metabolites	170.426
11_HETE	Control	AA_metabolites	89.1332
11_HETE	Control	AA_metabolites	46.6928
11_HETE	Control	AA_metabolites	105.292
11_HETE	antiPLA2G5	AA_metabolites	87.2564
11_HETE	antiPLA2G5	AA_metabolites	52.1634
11_HETE	antiPLA2G5	AA_metabolites	93.0427
11_HETE	antiPLA2G5	AA_metabolites	83.303
12_HETE	Control	AA_metabolites	37.3089
12_HETE	Control	AA_metabolites	13.3812
12_HETE	Control	AA_metabolites	14.625
12_HETE	Control	AA_metabolites	11.631
12_HETE	antiPLA2G5	AA_metabolites	14.2669
12_HETE	antiPLA2G5	AA_metabolites	13.4421
12_HETE	antiPLA2G5	AA_metabolites	19.7753
12_HETE	antiPLA2G5	AA_metabolites	19.2245
12_oxo_ETE	Control	AA_metabolites	0.993728
12_oxo_ETE	Control	AA_metabolites	0.643765
12_oxo_ETE	Control	AA_metabolites	1.09943
12_oxo_ETE	Control	AA_metabolites	0.679625
12_oxo_ETE	antiPLA2G5	AA_metabolites	0.458746
12_oxo_ETE	antiPLA2G5	AA_metabolites	0.738714
12_oxo_ETE	antiPLA2G5	AA_metabolites	0.840441
12_oxo_ETE	antiPLA2G5	AA_metabolites	0.626987
12_S_HETrE	Control	AA_metabolites	0
12_S_HETrE	Control	AA_metabolites	0
12_S_HETrE	Control	AA_metabolites	0
12_S_HETrE	Control	AA_metabolites	0
12_S_HETrE	antiPLA2G5	AA_metabolites	0
12_S_HETrE	antiPLA2G5	AA_metabolites	0
12_S_HETrE	antiPLA2G5	AA_metabolites	0
12_S_HETrE	antiPLA2G5	AA_metabolites	0
15_HETE	Control	AA_metabolites	59.8117
15_HETE	Control	AA_metabolites	34.4759
15_HETE	Control	AA_metabolites	19.8732
15_HETE	Control	AA_metabolites	39.6139
15_HETE	antiPLA2G5	AA_metabolites	37.8545
15_HETE	antiPLA2G5	AA_metabolites	18.1649
15_HETE	antiPLA2G5	AA_metabolites	38.7025
15_HETE	antiPLA2G5	AA_metabolites	34.1789
15_keto_PGE2	Control	AA_metabolites	15.092
15_keto_PGE2	Control	AA_metabolites	13.9811
15_keto_PGE2	Control	AA_metabolites	13.9483
15_keto_PGE2	Control	AA_metabolites	17.1877
15_keto_PGE2	antiPLA2G5	AA_metabolites	15.3231
15_keto_PGE2	antiPLA2G5	AA_metabolites	8.37022
15_keto_PGE2	antiPLA2G5	AA_metabolites	12.1631
15_keto_PGE2	antiPLA2G5	AA_metabolites	14.8519
15d_PGJ2	Control	AA_metabolites	1083.43
15d_PGJ2	Control	AA_metabolites	700.173
15d_PGJ2	Control	AA_metabolites	792.118
15d_PGJ2	Control	AA_metabolites	881.945
15d_PGJ2	antiPLA2G5	AA_metabolites	818.965
15d_PGJ2	antiPLA2G5	AA_metabolites	478.7
15d_PGJ2	antiPLA2G5	AA_metabolites	842.594
15d_PGJ2	antiPLA2G5	AA_metabolites	829.767
16_HETE	Control	AA_metabolites	0
16_HETE	Control	AA_metabolites	0
16_HETE	Control	AA_metabolites	0
16_HETE	Control	AA_metabolites	0
16_HETE	antiPLA2G5	AA_metabolites	0
16_HETE	antiPLA2G5	AA_metabolites	0
16_HETE	antiPLA2G5	AA_metabolites	0
16_HETE	antiPLA2G5	AA_metabolites	0
17_HETE	Control	AA_metabolites	0
17_HETE	Control	AA_metabolites	0
17_HETE	Control	AA_metabolites	0
17_HETE	Control	AA_metabolites	0
17_HETE	antiPLA2G5	AA_metabolites	0
17_HETE	antiPLA2G5	AA_metabolites	0
17_HETE	antiPLA2G5	AA_metabolites	0
17_HETE	antiPLA2G5	AA_metabolites	0
18_HETE	Control	AA_metabolites	0
18_HETE	Control	AA_metabolites	0
18_HETE	Control	AA_metabolites	0
18_HETE	Control	AA_metabolites	0
18_HETE	antiPLA2G5	AA_metabolites	0
18_HETE	antiPLA2G5	AA_metabolites	0
18_HETE	antiPLA2G5	AA_metabolites	0
18_HETE	antiPLA2G5	AA_metabolites	0
20_HETE	Control	AA_metabolites	4.26947
20_HETE	Control	AA_metabolites	1.28932
20_HETE	Control	AA_metabolites	0.959821
20_HETE	Control	AA_metabolites	0.0433754
20_HETE	antiPLA2G5	AA_metabolites	1.18312
20_HETE	antiPLA2G5	AA_metabolites	1.58978
20_HETE	antiPLA2G5	AA_metabolites	1.10652
20_HETE	antiPLA2G5	AA_metabolites	0.218443
20_hydroxy_LTB4	Control	AA_metabolites	0.432039
20_hydroxy_LTB4	Control	AA_metabolites	1.20695
20_hydroxy_LTB4	Control	AA_metabolites	3.50558
20_hydroxy_LTB4	Control	AA_metabolites	1.8584
20_hydroxy_LTB4	antiPLA2G5	AA_metabolites	1.03888
20_hydroxy_LTB4	antiPLA2G5	AA_metabolites	2.13509
20_hydroxy_LTB4	antiPLA2G5	AA_metabolites	3.17361
20_hydroxy_LTB4	antiPLA2G5	AA_metabolites	0.730941
5_HETE	Control	AA_metabolites	1.33842
5_HETE	Control	AA_metabolites	2.28675
5_HETE	Control	AA_metabolites	0.995149
5_HETE	Control	AA_metabolites	3.34968
5_HETE	antiPLA2G5	AA_metabolites	2.03362
5_HETE	antiPLA2G5	AA_metabolites	2.16879
5_HETE	antiPLA2G5	AA_metabolites	3.599
5_HETE	antiPLA2G5	AA_metabolites	3.48968
5_oxo_ETE	Control	AA_metabolites	3.69916
5_oxo_ETE	Control	AA_metabolites	3.17406
5_oxo_ETE	Control	AA_metabolites	3.54985
5_oxo_ETE	Control	AA_metabolites	3.01818
5_oxo_ETE	antiPLA2G5	AA_metabolites	2.31068
5_oxo_ETE	antiPLA2G5	AA_metabolites	2.78793
5_oxo_ETE	antiPLA2G5	AA_metabolites	2.66254
5_oxo_ETE	antiPLA2G5	AA_metabolites	3.85003
6_keto_PGF1a_1	Control	AA_metabolites	1255.77
6_keto_PGF1a_1	Control	AA_metabolites	892.228
6_keto_PGF1a_1	Control	AA_metabolites	463.949
6_keto_PGF1a_1	Control	AA_metabolites	1154.08
6_keto_PGF1a_1	antiPLA2G5	AA_metabolites	692.849
6_keto_PGF1a_1	antiPLA2G5	AA_metabolites	290.871
6_keto_PGF1a_1	antiPLA2G5	AA_metabolites	755.191
6_keto_PGF1a_1	antiPLA2G5	AA_metabolites	428.309
8_HETE	Control	AA_metabolites	0.945941
8_HETE	Control	AA_metabolites	0.436489
8_HETE	Control	AA_metabolites	1.06964
8_HETE	Control	AA_metabolites	0.700522
8_HETE	antiPLA2G5	AA_metabolites	0.438647
8_HETE	antiPLA2G5	AA_metabolites	1.19173
8_HETE	antiPLA2G5	AA_metabolites	0.489109
8_HETE	antiPLA2G5	AA_metabolites	0.827902
LTB4	Control	AA_metabolites	0
LTB4	Control	AA_metabolites	0
LTB4	Control	AA_metabolites	0
LTB4	Control	AA_metabolites	0
LTB4	antiPLA2G5	AA_metabolites	0
LTB4	antiPLA2G5	AA_metabolites	0
LTB4	antiPLA2G5	AA_metabolites	0
LTB4	antiPLA2G5	AA_metabolites	0
LTD4	Control	AA_metabolites	0.115001
LTD4	Control	AA_metabolites	1.29424
LTD4	Control	AA_metabolites	0.295097
LTD4	Control	AA_metabolites	0.191302
LTD4	antiPLA2G5	AA_metabolites	0.414606
LTD4	antiPLA2G5	AA_metabolites	0.740319
LTD4	antiPLA2G5	AA_metabolites	0.813316
LTD4	antiPLA2G5	AA_metabolites	0.333305
LXB4	Control	AA_metabolites	5.52289
LXB4	Control	AA_metabolites	3.06169
LXB4	Control	AA_metabolites	2.35465
LXB4	Control	AA_metabolites	4.53606
LXB4	antiPLA2G5	AA_metabolites	3.88319
LXB4	antiPLA2G5	AA_metabolites	1.02963
LXB4	antiPLA2G5	AA_metabolites	3.84269
LXB4	antiPLA2G5	AA_metabolites	3.29203
PGD2_1	Control	AA_metabolites	66.1571
PGD2_1	Control	AA_metabolites	43.2057
PGD2_1	Control	AA_metabolites	43.1174
PGD2_1	Control	AA_metabolites	62.8808
PGD2_1	antiPLA2G5	AA_metabolites	49.8946
PGD2_1	antiPLA2G5	AA_metabolites	26.7518
PGD2_1	antiPLA2G5	AA_metabolites	58.3831
PGD2_1	antiPLA2G5	AA_metabolites	56.0792
PGE2_PGD2_8_iso_PGA2	Control	AA_metabolites	1646.68
PGE2_PGD2_8_iso_PGA2	Control	AA_metabolites	1105.77
PGE2_PGD2_8_iso_PGA2	Control	AA_metabolites	1078.15
PGE2_PGD2_8_iso_PGA2	Control	AA_metabolites	1321.73
PGE2_PGD2_8_iso_PGA2	antiPLA2G5	AA_metabolites	1258.4
PGE2_PGD2_8_iso_PGA2	antiPLA2G5	AA_metabolites	670.902
PGE2_PGD2_8_iso_PGA2	antiPLA2G5	AA_metabolites	1283.48
PGE2_PGD2_8_iso_PGA2	antiPLA2G5	AA_metabolites	1345.81
PGF2a	Control	AA_metabolites	116.96
PGF2a	Control	AA_metabolites	79.0604
PGF2a	Control	AA_metabolites	68.2728
PGF2a	Control	AA_metabolites	103.202
PGF2a	antiPLA2G5	AA_metabolites	68.142
PGF2a	antiPLA2G5	AA_metabolites	45.6229
PGF2a	antiPLA2G5	AA_metabolites	88.0052
PGF2a	antiPLA2G5	AA_metabolites	68.7122
TXB2	Control	AA_metabolites	179.083
TXB2	Control	AA_metabolites	99.8328
TXB2	Control	AA_metabolites	92.2364
TXB2	Control	AA_metabolites	97.9781
TXB2	antiPLA2G5	AA_metabolites	169.429
TXB2	antiPLA2G5	AA_metabolites	61.9942
TXB2	antiPLA2G5	AA_metabolites	154.827
TXB2	antiPLA2G5	AA_metabolites	102.416

## Sheet: Figure4A
gene_symbol	BM_LPSantiPLA2G5	SP_LPSantiPLA2G5	LU_LPSantiPLA2G5	TH_LPSantiPLA2G5	KI_LPSantiPLA2G5	CO_LPSantiPLA2G5	iLN_LPSantiPLA2G5			Term	cluster1_PValue	cluster1_Fold.Enrichment	cluster2_PValue	cluster2_Fold.Enrichment	cluster3_PValue	cluster3_Fold.Enrichment	cluster4_PValue	cluster4_Fold.Enrichment	cluster5_PValue	cluster5_Fold.Enrichment	cluster6_PValue	cluster6_Fold.Enrichment	cluster7_PValue	cluster7_Fold.Enrichment	cluster8_PValue	cluster8_Fold.Enrichment	cluster9_PValue	cluster9_Fold.Enrichment
Esam	1.1307	0	0	0	0	0	0			mmu04512:ECM-receptor interaction	1.86279e-14	27.1095	1	1	1	1	1	1	1	1	1	1	1	1	1	1	1	1
Dusp3	0.9987	0	0	0	0	0	0			GO:0010572~positive regulation of platelet activation	3.20198e-10	143.529	1	1	1	1	1	1	1	1	1	1	1	1	1	1	1	1
Adgre1	0.7964	0	0	0	0	0	0			mmu04611:Platelet activation	7.24649e-10	16.2791	1	1	1	1	1	1	1	1	1	1	1	1	1	1	1	1
Mrvi1	1.1154	0	0	0	0	0	0			GO:0007596~blood coagulation	9.81849e-09	29.0691	1	1	1	1	1	1	1	1	1	1	1	1	1	1	1	1
Vmp1	0.5825	0	0	0	0	0	0			GO:0007599~hemostasis	1.10367e-08	43.6826	1	1	1	1	1	1	1	1	1	1	1	1	1	1	1	1
Lims1	0.6869	0	0	0	0	0	0			GO:0007155~cell adhesion	1.3681e-08	7.15259	1	1	1	1	1	1	1	1	1	1	1	1	1	1	1	1
Plek	0.7076	0	0	0	0	0	0			mmu04510:Focal adhesion	7.7742e-08	10.0428	1	1	1	1	1	1	1	1	1	1	1	1	1	1	1	1
Itgb3	1.0763	0	0	0	0	0	0			GO:0030168~platelet activation	2.16662e-07	44.1626	1	1	1	1	1	1	1	1	1	1	1	1	1	1	1	1
Lgmn	0.8664	0	0	0.7053	0	0	0			GO:0098609~cell-cell adhesion	6.76985e-06	11.1479	1	1	1	1	1	1	1	1	1	1	1	1	1	1	1	1
Ctsl	0.7775	0	0	0	0	0	0			GO:0007597~blood coagulation, intrinsic pathway	8.33842e-06	95.6857	1	1	1	1	1	1	1	1	1	1	1	1	1	1	1	1
Clu	0.6759	0	0	0	0	0	0			mmu04610:Complement and coagulation cascades	8.99842e-06	13.8126	1	1	1	1	1	1	1	1	1	1	1	1	1	1	1	1
Serping1	1.2569	0	0	0	0	0	0			mmu04640:Hematopoietic cell lineage	9.57341e-06	13.6657	0.034269	9.89582	1	1	1	1	1	1	1	1	1	1	1	1	1	1
Fth1	0.489	0	0	0	0	0	0			WP85~Focal adhesion	1.60698e-05	6.23423	1	1	1	1	1	1	1	1	1	1	1	1	1	1	1	1
Idh1	0.9489	0	0	0	1.5562	0	0			GO:0070098~chemokine-mediated signaling pathway	2.40076e-05	29.2915	1	1	1	1	0.0615437	30.3764	0.0864501	21.5832	1	1	1	1	1	1	1	1
Marco	0.9487	0.6707	0	0	0	0	0			GO:0007568~aging	4.9711e-05	10.5204	1	1	1	1	1	1	1	1	1	1	1	1	1	1	1	1
Rsu1	0.7156	0	0	0	0	0	0			GO:0050921~positive regulation of chemotaxis	6.53305e-05	49.923	1	1	1	1	1	1	1	1	1	1	1	1	1	1	1	1
Anxa5	0.6766	0	0	0	0	0	0			GO:0035855~megakaryocyte development	8.44283e-05	45.9291	1	1	1	1	1	1	1	1	1	1	1	1	1	1	1	1
Vcam1	0.9877	0	0	0	0	0	0			GO:0002687~positive regulation of leukocyte migration	8.44283e-05	45.9291	1	1	1	1	1	1	1	1	1	1	1	1	1	1	1	1
Tmem176b	0.9977	0	0	0	0	0	0			mmu04151:PI3K-Akt signaling pathway	9.82633e-05	5.1117	1	1	1	1	1	1	1	1	1	1	1	1	1	1	1	1
Cd9	0.6546	0	0	0	0	0	0			GO:0048839~inner ear development	0.000104016	20.2153	1	1	1	1	1	1	1	1	1	1	1	1	1	1	1	1
Rgs10	0.8961	0	0	0	0	0	0			mmu05165:Human papillomavirus infection	0.000104733	5.06934	1	1	1	1	1	1	1	1	1	1	1	1	0.0941038	5.32281	1	1
Tpm4	0.7287	0	0	0	0	0	0			GO:0006935~chemotaxis	0.000104738	12.6643	1	1	1	1	1	1	0.0259484	11.6645	1	1	1	1	1	1	1	1
Itga2b	1.2766	0	0	0	0	0	0			mmu04061:Viral protein interaction with cytokine and cytokine receptor	0.000141562	11.5901	1	1	1	1	1	1	0.0262137	11.3583	1	1	1	1	1	1	1	1
Ccl2	1.1162	0	0	0	0	0	0			GO:0071356~cellular response to tumor necrosis factor	0.000146192	11.7969	1	1	1	1	1	1	1	1	1	1	1	1	1	1	1	1
Igfbp7	1.2381	0	0	0	0	0	0			GO:0070527~platelet aggregation	0.000147213	38.2743	1	1	1	1	1	1	1	1	1	1	1	1	1	1	1	1
C1qc	1.2218	0.6203	0	0	0	0	0			GO:0010951~negative regulation of endopeptidase activity	0.000190729	17.2926	1	1	1	1	1	1	1	1	1	1	1	1	1	1	1	1
C1qb	0.7009	0	0	0	0	0	0			GO:0060326~cell chemotaxis	0.000209074	16.8857	1	1	1	1	1	1	1	1	1	1	1	1	1	1	1	1
Thbs1	1.1095	0	0	0	0	0	0			GO:0098883~synapse disassembly	0.000241344	123.024	1	1	1	1	1	1	1	1	1	1	1	1	1	1	1	1
Lgalsl	1.1638	0	0	0	0	0	0			GO:0031640~killing of cells of other organism	0.00027174	15.7724	1	1	1	1	1	1	1	1	1	1	1	1	1	1	1	1
Tlr1	1.1234	0	0	0	0	0	0			GO:0006955~immune response	0.000283027	5.22979	1	1	1	1	1	1	0.0620023	4.2817	0.093433	3.61565	1	1	1	1	1	1
Gp5	1.2348	0	0	0	0	0	0			GO:0030335~positive regulation of cell migration	0.000291371	7.61136	1	1	1	1	1	1	1	1	1	1	1	1	1	1	1	1
Cd302	0.9498	0	0	0	0	0	0			GO:0007160~cell-matrix adhesion	0.000333434	14.9509	1	1	1	1	1	1	1	1	1	1	1	1	1	1	1	1
Kalrn	1.1888	0	0	0	0	0	0			GO:0006954~inflammatory response	0.000376938	5.88835	0.00277701	6.06154	1	1	0.0900052	5.72479	0.00556579	6.77935	0.0102908	5.72479	1	1	1	1	1	1
Actg1	0.406	0	0	0	0	0	0			GO:0001525~angiogenesis	0.00042976	7.07535	1	1	0.00635765	10.1076	1	1	1	1	1	1	1	1	1	1	1	1
Dhrs3	0.8862	0	0	0	0	0	0			GO:0051209~release of sequestered calcium ion into cytosol	0.000433412	26.703	1	1	1	1	1	1	1	1	1	1	1	1	1	1	1	1
Stfa1	1.1511	0	0	0	0	0	0			GO:0002544~chronic inflammatory response	0.000513728	86.1171	1	1	1	1	1	1	1	1	1	1	1	1	1	1	1	1
Inafm2	0.7757	0	0	0	0	0	0			GO:0043547~positive regulation of GTPase activity	0.000517781	8.97054	1	1	1	1	1	1	1	1	0.0661585	6.97708	1	1	1	1	0.0854388	6.03786
Col6a1	2.4517	0	0	0	0	0	0			GO:0042060~wound healing	0.000540023	13.1678	1	1	1	1	1	1	1	1	1	1	1	1	1	1	1	1
Timp1	1.9908	-0.8294	-1.1236	0	0	0	0			mmu05205:Proteoglycans in cancer	0.0007207	6.2662	1	1	1	1	1	1	1	1	1	1	1	1	1	1	1	1
Rarres2	2.4202	0	0	0	0	0	0			GO:0032760~positive regulation of tumor necrosis factor production	0.000727855	12.1634	1	1	1	1	1	1	1	1	1	1	1	1	1	1	1	1
Cxcl14	2.5613	0	0	0	0	0	0			GO:0030199~collagen fibril organization	0.000847922	21.2635	1	1	1	1	1	1	1	1	1	1	1	1	1	1	1	1
Fstl1	2.5378	0	0	0	0	0	0			mmu05418:Fluid shear stress and atherosclerosis	0.00109339	7.4396	1	1	0.0346502	9.59317	1	1	1	1	1	1	1	1	1	1	1	1
Lox	2.109	0	0	0	0	0	0			GO:0070374~positive regulation of ERK1 and ERK2 cascade	0.00128215	7.32912	1	1	1	1	1	1	0.069438	6.7505	0.093603	5.70043	1	1	1	1	0.0217855	6.57741
Igfbp5	2.2915	0	0	0	0.5512	0	0			GO:0061844~antimicrobial humoral immune response mediated by antimicrobial peptide	0.00137411	10.252	1	1	1	1	1	1	1	1	1	1	1	1	1	1	1	1
Wisp2	2.5581	0	0	0	0	0	0			GO:0045785~positive regulation of cell adhesion	0.0019509	15.9476	1	1	1	1	1	1	1	1	1	1	1	1	1	1	1	1
Cyr61	2.7253	0	0	0	0	0	0			mmu04933:AGE-RAGE signaling pathway in diabetic complications	0.00199736	9.08466	1	1	1	1	1	1	1	1	1	1	1	1	1	1	1	1
Ibsp	2.6028	0	0	0	0	0	0			GO:0010033~response to organic substance	0.00202954	15.7292	1	1	1	1	1	1	1	1	1	1	1	1	1	1	1	1
Ly6g6f	2.3945	0	0	0	0	0	0			GO:0001568~blood vessel development	0.00236377	14.9121	1	1	1	1	1	1	1	1	1	1	1	1	1	1	1	1
Cxcl12	3.1115	0	0	0	0	0	0			GO:0090280~positive regulation of calcium ion import	0.00256786	39.1442	1	1	1	1	1	1	1	1	1	1	1	1	1	1	1	1
Serpinh1	2.3915	0	0	0	0	0	0			GO:0030593~neutrophil chemotaxis	0.00273022	14.1757	1	1	1	1	0.0997518	18.3759	1	1	1	1	1	1	1	1	0.01801	14.312
Alox12	1.6135	0	0	0	0	0	0			GO:0034097~response to cytokine	0.00273022	14.1757	1	1	1	1	1	1	1	1	1	1	1	1	1	1	1	1
Col1a1	2.0507	0.9393	0	0	0	0	0			GO:0090026~positive regulation of monocyte chemotaxis	0.0028062	37.4422	1	1	1	1	1	1	1	1	1	1	1	1	1	1	1	1
Vwf	1.3463	0	0	0	0	0	0			GO:0043434~response to peptide hormone	0.00282699	14.0028	1	1	1	1	1	1	1	1	1	1	1	1	1	1	1	1
Angptl4	1.4302	0	0	0	0	0	0			GO:0010759~positive regulation of macrophage chemotaxis	0.00331281	34.4469	1	1	1	1	1	1	0.045057	42.3032	1	1	1	1	1	1	1	1
Cavin1	1.499	0	0.9036	0	0	0	0			GO:0048661~positive regulation of smooth muscle cell proliferation	0.0033425	13.198	1	1	1	1	1	1	1	1	1	1	1	1	1	1	1	1
Sparc	1.7256	0	0	0	0	0	0			mmu05144:Malaria	0.00341289	12.8779	1	1	1	1	1	1	1	1	1	1	1	1	1	1	1	1
Timp3	1.4609	0	0	-0.9556	0	0	0			mmu04062:Chemokine signaling pathway	0.00342658	5.73469	1	1	1	1	1	1	0.0921504	5.62	1	1	1	1	1	1	1	1
P2rx1	1.3595	0	0	0	0	0	0			WP2841~Focal adhesion: PI3K-Akt-mTOR signaling pathway	0.00463007	3.2236	1	1	1	1	1	1	1	1	1	1	1	1	1	1	1	1
F2rl2	1.8099	0	0	0	0	0	0			mmu04613:Neutrophil extracellular trap formation	0.00472074	5.31914	1	1	1	1	1	1	1	1	1	1	1	1	1	1	1	1
Treml1	1.6624	0	0	0	0	0	0			GO:0001774~microglial cell activation	0.00475074	28.7057	1	1	1	1	1	1	1	1	1	1	1	1	1	1	1	1
Pdgfrb	1.8597	0	0	0	0	0	0			GO:0016525~negative regulation of angiogenesis	0.00494006	11.4823	1	1	1	1	1	1	1	1	1	1	1	1	1	1	1	1
Selp	1.9879	0	0	0	0	0	0			GO:0007229~integrin-mediated signaling pathway	0.00596141	10.7311	1	1	1	1	1	1	1	1	1	1	1	1	1	1	1	1
Ppbp	1.8468	0	0	0	0	0	0			GO:0048514~blood vessel morphogenesis	0.00716195	23.2749	1	1	1	1	1	1	1	1	1	1	1	1	1	1	1	1
Pf4	1.4966	0	0	0	0	0	0			GO:0043066~negative regulation of apoptotic process	0.00722531	3.49537	1	1	1	1	1	1	0.0318693	4.02427	1	1	1	1	1	1	0.0848821	2.94081
Col1a2	2.0282	0	0	0	0	0	0			WP200~Complement activation, classical pathway	0.00774086	21.625	1	1	1	1	1	1	1	1	1	1	1	1	1	1	1	1
Cald1	1.5847	0	0	0	0	0	0			mmu05133:Pertussis	0.00792039	9.533	1	1	1	1	1	1	1	1	1	1	1	1	1	1	1	1
Gp9	1.9614	0	0	0	0	0	0			GO:0002376~immune system process	0.0093189	3.82015	0.00187101	5.24335	1	1	1	1	0.0719756	4.02121	0.00564604	5.09354	1.25369e-07	16.9785	1	1	0.0105249	4.40787
Clec1b	1.3119	0	0	0	0	0	0			mmu05171:Coronavirus disease - COVID-19	0.00982244	4.45774	1	1	1	1	1	1	1	1	1	1	1	1	1	1	1	1
Bgn	1.4162	0	0	0	0	0	0			GO:0010466~negative regulation of peptidase activity	0.00995084	8.901	1	1	1	1	1	1	1	1	1	1	1	1	1	1	1	1
Col4a1	1.6626	0	0	0	0	0	0			GO:0010811~positive regulation of cell-substrate adhesion	0.0109114	18.7211	1	1	1	1	1	1	1	1	1	1	1	1	1	1	1	1
Ccl7	1.5358	0	0	0	0	0	0			mmu05410:Hypertrophic cardiomyopathy	0.0124884	8.06638	1	1	1	1	1	1	1	1	1	1	1	1	1	1	1	1
C1qa	1.3107	0.7799	0	0	0	0	0			GO:0071230~cellular response to amino acid stimulus	0.0128887	8.08612	1	1	1	1	1	1	1	1	1	1	1	1	1	1	1	1
Ctla2a	1.3255	0	0	0	0	0	0			mmu05414:Dilated cardiomyopathy	0.0136272	7.80894	1	1	1	1	1	1	1	1	1	1	1	1	1	1	1	1
Gp1ba	1.6861	0	0	0	0	0	0			GO:0010628~positive regulation of gene expression	0.0148913	3.44666	1	1	1	1	1	1	0.0217263	4.53507	1	1	1	1	1	1	1	1
Gp1bb	2.0405	0	0	0	0	0	0			mmu04145:Phagosome	0.0158029	5.04149	1	1	1	1	1	1	1	1	1	1	1	1	1	1	1	1
Fabp4	1.6946	0	0	0	0	0	0			WP2292~Chemokine signaling pathway	0.0170485	3.8232	1	1	1	1	1	1	1	1	1	1	1	1	1	1	1	1
Ckb	0	1.7298	0	0	0	0	0			GO:0035791~platelet-derived growth factor receptor-beta signaling pathway	0.0170535	114.823	1	1	1	1	1	1	1	1	1	1	1	1	1	1	1	1
Nr1h3	1.1246	1.6806	0	0	0	0	0			mmu05142:Chagas disease	0.0173905	7.12661	1	1	1	1	1	1	1	1	1	1	1	1	1	1	1	1
Spic	1.2375	1.09	0	0	0	0	0			GO:0030282~bone mineralization	0.0175299	14.5961	1	1	1	1	1	1	1	1	1	1	1	1	1	1	1	1
Hmox1	0.8864	1.2628	0	1.3718	0	0	0			mmu04060:Cytokine-cytokine receptor interaction	0.0191029	3.77076	1	1	1	1	1	1	0.0414479	4.92712	1	1	1	1	1	1	1	1
Cd5l	1.3992	2.0857	0	0	0	0	0			GO:0009725~response to hormone	0.019247	13.8899	1	1	1	1	1	1	1	1	1	1	1	1	1	1	1	1
Aif1	0	1.3393	0	0	0	0	0			GO:0010595~positive regulation of endothelial cell migration	0.019247	13.8899	1	1	1	1	1	1	1	1	1	1	1	1	1	1	1	1
Slc40a1	0	2.5773	0	0	0	0	0			mmu04974:Protein digestion and absorption	0.0197082	6.79667	1	1	1	1	1	1	1	1	1	1	1	1	1	1	1	1
Treml4	0	1.6445	0	0	0	0	0			GO:0009612~response to mechanical stimulus	0.0204295	13.4558	1	1	1	1	1	1	1	1	1	1	1	1	1	1	1	1
Agap1	0	1.3389	0.7538	0	0	0	0			GO:2000503~positive regulation of natural killer cell chemotaxis	0.0204296	95.6857	1	1	1	1	1	1	1	1	1	1	1	1	1	1	1	1
Cd52	0	0.569	0	0.5961	0	0	0			GO:0009408~response to heat	0.0216417	13.0481	1	1	1	1	1	1	1	1	1	1	1	1	1	1	1	1
Bcl11a	0	0.5733	0	0	0	0	0			GO:0051603~proteolysis involved in cellular protein catabolic process	0.0222588	12.8533	1	1	1	1	1	1	1	1	1	1	1	1	1	1	1	1
Cfp	0	0.5262	0	0	0	0	0			GO:0008284~positive regulation of cell proliferation	0.0224597	3.13969	1	1	1	1	1	1	1	1	1	1	1	1	1	1	1	1
Ube2c	0	1.0426	0	0	0	0	0			GO:0051045~negative regulation of membrane protein ectodomain proteolysis	0.0237943	82.0163	1	1	1	1	1	1	1	1	1	1	1	1	1	1	1	1
Cd79a	0	0.5448	0	0	0	0	0			GO:0051592~response to calcium ion	0.0247992	12.1292	1	1	1	1	1	1	1	1	1	1	1	1	1	1	1	1
Fcgrt	0	0.9886	0	0	0	0	0			mmu04670:Leukocyte transendothelial migration	0.0248338	6.22068	1	1	1	1	1	1	1	1	1	1	1	1	1	1	1	1
Ctsd	0	0.608	0	0	0	0	0.5625			GO:0030198~extracellular matrix organization	0.0254616	6.24037	1	1	1	1	1	1	1	1	1	1	1	1	1	1	1	1
Dynll1	0	0.4657	0.6311	0	0	0.695	0			WP458~Inflammatory response pathway	0.0260555	11.5333	1	1	1	1	1	1	1	1	1	1	1	1	1	1	1	1
Timp2	0	0.9783	0	0	0	0	0			mmu04015:Rap1 signaling pathway	0.0268354	4.28762	1	1	1	1	1	1	1	1	1	1	1	1	1	1	1	1
Igfbp4	0	0.7535	0	0.7844	0	0	0			GO:0060137~maternal process involved in parturition	0.0271477	71.7643	1	1	1	1	1	1	1	1	1	1	1	1	1	1	1	1
Agr2	0	0	0	0	0	0.3748	0			mmu04810:Regulation of actin cytoskeleton	0.0293129	4.17069	1	1	1	1	1	1	1	1	1	1	1	1	1	1	1	1
Ctsb	0.4201	0.3604	0	0.4838	0	0	0			GO:0071363~cellular response to growth factor stimulus	0.030214	10.9009	1	1	1	1	1	1	1	1	1	1	1	1	1	1	1	1
Retnlg	0	0.8784	0	0	0	0	0			GO:0032964~collagen biosynthetic process	0.0304896	63.7905	1	1	1	1	1	1	1	1	1	1	1	1	1	1	1	1
Clec4n	0	0.9069	0	0	0	0	0			GO:0070493~thrombin-activated receptor signaling pathway	0.0304896	63.7905	1	1	1	1	1	1	1	1	1	1	1	1	1	1	1	1
Ltb	0	0.699	0	0	0	0	0			mmu05150:Staphylococcus aureus infection	0.0306139	5.73469	1	1	1	1	1	1	1	1	1	1	1	1	1	1	1	1
Csf1r	0	0.9471	0	0	0	0	0			GO:0001938~positive regulation of endothelial cell proliferation	0.0309212	10.7646	1	1	0.0051508	26.9116	1	1	1	1	1	1	1	1	1	1	1	1
Ms4a1	0	0.6925	0	0	0	0	0			GO:0001666~response to hypoxia	0.0339503	5.57393	1	1	1	1	1	1	1	1	1	1	1	1	1	1	1	1
Lipa	0	0.7835	0	0	1.047	0	0			GO:0045087~innate immune response	0.0348775	2.83014	0.00807197	3.88451	1	1	1	1	1	1	1	1	0.00254665	7.8615	1	1	1	1
Scd2	0	0	0	0	0	0.8342	0			GO:0038063~collagen-activated tyrosine kinase receptor signaling pathway	0.0404478	47.8429	1	1	1	1	1	1	1	1	1	1	1	1	1	1	1	1
Rps26	0	0.2368	0	0	0	0	0			GO:0006958~complement activation, classical pathway	0.0413961	5.14901	1	1	1	1	1	1	1	1	1	1	1	1	1	1	1	1
Pdia4	0	0.5171	0	0	0	0	0			GO:0043589~skin morphogenesis	0.0437447	44.1626	1	1	1	1	1	1	1	1	1	1	1	1	1	1	1	1
Fabp5	0	0.4562	0	0	0	0	0			GO:0008347~glial cell migration	0.0437447	44.1626	1	1	1	1	1	1	1	1	1	1	1	1	1	1	1	1
Macf1	0	0.6397	0	0	0	0	0			WP3626~Microglia pathogen phagocytosis pathway	0.0463551	8.43902	1	1	1	1	1	1	1	1	1	1	1	1	1	1	1	1
Ugdh	0	0	0	0	0	0.6724	0			WP1496~Oxidative damage response	0.0463551	8.43902	1	1	1	1	1	1	1	1	1	1	1	1	1	1	1	1
Ugt2b34	0	0	0	0	0	0.743	0			GO:0090331~negative regulation of platelet aggregation	0.0470305	41.0082	1	1	1	1	1	1	1	1	1	1	1	1	1	1	1	1
Cd37	0	0.4743	0	0	0	0	0			GO:0001649~osteoblast differentiation	0.0480468	8.44286	1	1	1	1	1	1	1	1	1	1	1	1	1	1	1	1
Tagln	0	1.1274	0	0	0	0	0			GO:0042730~fibrinolysis	0.0503052	38.2743	1	1	1	1	1	1	1	1	1	1	1	1	1	1	1	1
Ppp1r18	0	0.6641	0	0	0	0	0			GO:1903238~positive regulation of leukocyte tethering or rolling	0.0503052	38.2743	1	1	1	1	1	1	1	1	1	1	1	1	1	1	1	1
Tgfbi	0	0.8019	0	0	0	0	0			GO:0001775~cell activation	0.0503052	38.2743	1	1	1	1	1	1	1	1	1	1	1	1	1	1	1	1
Acta2	0	0.7853	0	0	0	0	0			GO:1902230~negative regulation of intrinsic apoptotic signaling pathway in response to DNA damage	0.0503052	38.2743	1	1	1	1	1	1	1	1	1	1	1	1	1	1	1	1
Bank1	0	0.6432	0	0	0	0	0			GO:0006940~regulation of smooth muscle contraction	0.0535687	35.8821	1	1	1	1	1	1	1	1	1	1	1	1	1	1	1	1
H2.Ob	0	0.6874	0	0	0	0	0			GO:0071346~cellular response to interferon-gamma	0.0540756	7.90066	1	1	1	1	1	1	1	1	1.32377e-07	28.6765	9.98935e-05	40.9664	1	1	1	1
Pilra	0	0.9829	0	0	0	0	0			GO:1990869~cellular response to chemokine	0.0600627	31.8952	1	1	1	1	1	1	1	1	1	1	1	1	1	1	1	1
Tmsb4x	0.3555	0.2571	0	0.2903	0	0	0			GO:0001503~ossification	0.0612741	7.36044	1	1	1	1	1	1	1	1	1	1	1	1	1	1	1	1
Ftl1	0	0.3561	0	0.5591	0	0	0			GO:0055093~response to hyperoxia	0.0632932	30.2165	1	1	1	1	1	1	1	1	1	1	1	1	1	1	1	1
Hmgb2	0	0.3852	0	0	0	0	0			GO:0001523~retinoid metabolic process	0.0632932	30.2165	1	1	1	1	1	1	1	1	1	1	1	1	1	1	1	1
Hist1h1b	0	1.0614	0	0	0	0	0			mmu05412:Arrhythmogenic right ventricular cardiomyopathy	0.0634038	7.14975	1	1	1	1	1	1	1	1	1	1	1	1	1	1	1	1
Cks2	0	0.5322	0	0	0	0	0			GO:0002523~leukocyte migration involved in inflammatory response	0.0665128	28.7057	1	1	1	1	1	1	1	1	1	1	1	1	1	1	1	1
mt.Rnr1	0	0.3573	0	0	0	0	0			GO:2000406~positive regulation of T cell migration	0.0665128	28.7057	1	1	1	1	1	1	1	1	1	1	1	1	1	1	1	1
mt.Rnr2	0	0.2803	0	0	0	0	0			GO:0050901~leukocyte tethering or rolling	0.0697214	27.3388	1	1	1	1	1	1	1	1	1	1	1	1	1	1	1	1
Lgals1	0	0.6384	0	0	0	0	0			GO:0035584~calcium-mediated signaling using intracellular calcium source	0.0697214	27.3388	1	1	1	1	1	1	1	1	1	1	1	1	1	1	1	1
Lyz2	0	0.4738	0	0	0	0	0			GO:0048245~eosinophil chemotaxis	0.0697214	27.3388	1	1	1	1	1	1	1	1	1	1	1	1	1	1	1	1
X9930111J21Rik2	0	0.491	0	0	0	0	0			GO:0051893~regulation of focal adhesion assembly	0.0729192	26.0961	1	1	1	1	1	1	1	1	1	1	1	1	1	1	1	1
Ifi27l2a	-0.5452	0.371	0	0	0	0	0			GO:0071354~cellular response to interleukin-6	0.0729192	26.0961	1	1	1	1	1	1	1	1	1	1	1	1	1	1	1	1
Slc48a1	0	0.6157	0	0	0	0	0			GO:0045471~response to ethanol	0.0736179	6.6244	1	1	1	1	1	1	1	1	1	1	1	1	1	1	1	1
Mndal	0	0.3801	0	0	0	0	0			GO:0051897~positive regulation of protein kinase B signaling	0.0736179	6.6244	1	1	1	1	1	1	1	1	1	1	1	1	1	1	1	1
Iglc3	0	0.4796	0	0	0	0	0			GO:0048545~response to steroid hormone	0.0761062	24.9615	1	1	1	1	1	1	1	1	1	1	1	1	1	1	1	1
Iglc1	0	0.511	0	0	0	0	0			GO:2000353~positive regulation of endothelial cell apoptotic process	0.0761062	24.9615	1	1	1	1	1	1	1	1	1	1	1	1	1	1	1	1
CT010467.1	0	0.3843	0	0	0	0	0			GO:0031589~cell-substrate adhesion	0.0761062	24.9615	1	1	1	1	1	1	1	1	1	1	1	1	1	1	1	1
Cav2	0	0	1.0855	0	0	0	0			mmu05323:Rheumatoid arthritis	0.0784181	6.32794	1	1	1	1	1	1	1	1	1	1	1	1	1	1	1	1
Ramp2	0	0	0.9323	0	0	0	0			GO:0043277~apoptotic cell clearance	0.0792823	23.9214	1	1	1	1	0.0306136	62.0185	1	1	1	1	1	1	1	1	1	1
Inmt	0	0	1.5113	0	0	0	0			GO:0010763~positive regulation of fibroblast migration	0.0792823	23.9214	1	1	1	1	1	1	1	1	1	1	1	1	1	1	1	1
Cav1	0	0	1.4258	0	0	0	0			GO:0006952~defense response	0.0795636	6.33214	1	1	1	1	1	1	1	1	0.00327919	13.1333	8.26041e-14	73.875	1	1	1	1
Dusp6	0	0	0.7467	0	0	0	0			WP238~Osteoblast signaling	0.08142	23.0667	1	1	1	1	1	1	1	1	1	1	1	1	1	1	1	1
Myh10	0	0	0.8644	0	0	0	0			GO:0034113~heterotypic cell-cell adhesion	0.0824477	22.9646	1	1	1	1	1	1	1	1	1	1	1	1	1	1	1	1
Dpysl2	0	0	0.7308	0	0	0	0			GO:0046488~phosphatidylinositol metabolic process	0.0918797	20.5041	1	1	1	1	1	1	1	1	1	1	1	1	1	1	1	1
Sftpc	0	0	0.5744	0	0	0	0			GO:0090303~positive regulation of wound healing	0.0918797	20.5041	1	1	1	1	1	1	1	1	1	1	1	1	1	1	1	1
Cbr2	0	0	1.0831	0	0	0	0			m_reckPathway:Inhibition of Matrix Metalloproteinases	0.0940987	19.0519	1	1	1	1	1	1	1	1	1	1	1	1	1	1	1	1
Fam198b	0	0	1.138	0	0	0	0			GO:0036120~cellular response to platelet-derived growth factor stimulus	0.0950024	19.797	1	1	1	1	1	1	1	1	1	1	1	1	1	1	1	1
Cyp4b1	0	0	0.6686	0	0	0	0			WP1270~Endochondral ossification	0.0958164	5.58065	1	1	1	1	1	1	1	1	1	1	1	1	1	1	1	1
Sema3c	0	0	0.991	0	0	0	0			GO:0042113~B cell activation	1	1	0.00402866	31.1053	1	1	1	1	1	1	1	1	1	1	1	1	1	1
Tspan12	0	0	1.0021	0	0	0	0			mmu04216:Ferroptosis	1	1	0.00677948	23.2552	1	1	1	1	1	1	1	1	1	1	1	1	1	1
Hpgd	0	0	1.091	0	0	0	0			GO:0006879~cellular iron ion homeostasis	1	1	0.00715778	23.1765	1	1	1	1	1	1	1	1	1	1	1	1	1	1
Plscr4	0	0	1.7103	0	0	0	0			GO:0034395~regulation of transcription from RNA polymerase II promoter in response to iron	1	1	0.00744673	262.667	1	1	1	1	1	1	1	1	1	1	1	1	1	1
Clec1a	0	0	2.191	0	0	0	0			mmu04978:Mineral absorption	1	1	0.0121085	17.2261	1	1	1	1	1	1	1	1	1	1	1	1	1	1
Ephx1	0	0	0.8982	0	0	0	0			GO:0050853~B cell receptor signaling pathway	1	1	0.0178143	7.0991	1	1	1	1	1	1	1	1	1	1	1	1	1	1
Bmp6	0	0	1.6938	0	0	0	0			GO:0006911~phagocytosis, engulfment	1	1	0.0178143	7.0991	1	1	1	1	1	1	1	1	1	1	1	1	1	1
Fmo2	0	0	0.7407	0	0	0	0			GO:0030183~B cell differentiation	1	1	0.0276616	11.3654	1	1	1	1	1	1	1	1	1	1	1	1	1	1
Fmo1	0	0	1.0553	0	0	0	0			mmu03320:PPAR signaling pathway	1	1	0.030995	10.4518	1	1	1	1	1	1	1	1	1	1	1	1	1	1
Clec14a	0	0	0.6831	0	0	0	0			GO:0009617~response to bacterium	1	1	0.0354449	5.43448	1	1	1	1	1	1	3.82004e-05	10.7784	8.72e-05	19.2471	0.00144937	16.3034	1	1
Cavin2	0	0	1.229	0	0	0	0			WP2316~PPAR signaling pathway	1	1	0.0365706	9.25514	1	1	1	1	1	1	1	1	1	1	1	1	1	1
Cyp2f2	0	0	0.7869	0	0	0	0			WP2271~Macrophage markers	1	1	0.0371948	49.9778	1	1	1	1	1	1	1	1	1	1	1	1	1	1
Mettl7a1	0	0	1.2317	0	0	0	0			WP1596~Iron homeostasis	1	1	0.0517049	35.6984	1	1	1	1	1	1	1	1	1	1	1	1	1	1
Gstm1	0	0	0.8154	0	0	0	0			GO:0008283~cell proliferation	1	1	0.0555709	4.52874	0.0110712	8.24877	1	1	1	1	1	1	1	1	1	1	1	1
Tspan7	0	0	1.396	0	0	0	0			WP1241~Glucuronidation	1	1	0.0588825	31.2361	1	1	1	1	1	1	1	1	1	1	1	1	1	1
Calcrl	0	0	1.5649	0	0	0	0			mmu04142:Lysosome	1	1	0.0656163	6.89042	1	1	1	1	1	1	1	1	1	1	1	1	1	1
Kctd12	0	0	0.9713	0	0	0	0			GO:1902042~negative regulation of extrinsic apoptotic signaling pathway via death domain receptors	1	1	0.0697494	27.1724	1	1	1	1	1	1	1	1	1	1	1	1	1	1
Tef	0	0	0	0	2.1308	1.655	0			GO:0006826~iron ion transport	1	1	0.0720675	26.2667	1	1	1	1	1	1	1	1	1	1	1	1	1	1
Per3	0	0	1.3987	0	0	1.8219	0			GO:0006915~apoptotic process	1	1	0.0784662	3.02147	1	1	1	1	1	1	0.0135397	4.1092	1	1	1	1	1	1
Smim24	0	0	0	0	0	1.1993	0			GO:0043410~positive regulation of MAPK cascade	1	1	0.0811232	6.22105	1	1	1	1	1	1	1	1	1	1	1	1	1	1
Gpx3	0	0	0	0.9309	0	0	0			GO:0045861~negative regulation of proteolysis	1	1	0.0904095	20.7368	1	1	1	1	1	1	1	1	1	1	1	1	1	1
Chd3	0	0	0	1.098	0	0	0			GO:0008285~negative regulation of cell proliferation	1	1	0.0918712	3.65661	1	1	1	1	1	1	0.0680508	4.14416	1	1	1	1	1	1
Hagh	0	0	0	0	0.5998	0	0			mmu00053:Ascorbate and aldarate metabolism	1	1	0.0923013	20.0044	1	1	1	1	1	1	1	1	1	1	1	1	1	1
Pter	0	0	0	0	1.1884	0	0			GO:0048678~response to axon injury	1	1	0.0949392	19.7	1	1	1	1	1	1	1	1	1	1	1	1	1	1
Ptx3	0	0	0	0	0	-1.9224	0			GO:0055072~iron ion homeostasis	1	1	0.0994468	18.7619	1	1	1	1	1	1	1	1	1	1	1	1	1	1
Plin2	0	0	0	0.6827	0	0	0			WP1251~Metapathway biotransformation	1	1	1	1	5.27479e-06	13.1356	1	1	1	1	1	1	1	1	1	1	1	1
Plac8	-0.3773	0	0	0	0	0	0			mmu00980:Metabolism of xenobiotics by cytochrome P450	1	1	1	1	0.000383798	25.9322	1	1	1	1	1	1	1	1	1	1	1	1
Cxcl5	0	0	0	0	0	-1.3984	0			GO:0031623~receptor internalization	1	1	1	1	0.00188791	44.8527	1	1	1	1	1	1	1	1	1	1	1	1
Mgp	0	0	0	0.8492	0	0	0			GO:0006082~organic acid metabolic process	1	1	1	1	0.00212865	42.2143	1	1	1	1	1	1	1	1	1	1	1	1
Tyrobp	0	0	0	0.6338	0	0	0			GO:1990410~adrenomedullin receptor signaling pathway	1	1	1	1	0.00536432	358.821	1	1	1	1	1	1	1	1	1	1	1	1
Prss8	0	0	0	0	0.703	0	0			GO:0070836~caveola assembly	1	1	1	1	0.00536432	358.821	1	1	1	1	1	1	1	1	1	1	1	1
Gas6	0	0	0	0.938	0	0	0			GO:0009636~response to toxic substance	1	1	1	1	0.00647449	23.9214	1	1	1	1	1	1	1	1	1	1	1	1
Ly6d	-0.4861	0	0	0	0	0	0			GO:0006805~xenobiotic metabolic process	1	1	1	1	0.00718843	22.6624	1	1	1	1	1	1	1	1	1	1	1	1
Ttyh2	0	0	0	0	1.0058	0	0			GO:0007507~heart development	1	1	1	1	0.00725761	9.63279	1	1	1	1	1	1	1	1	1	1	1	1
Bach2	-0.9376	0	0	0	0	0	0			mmu00982:Drug metabolism - cytochrome P450	1	1	1	1	0.00866739	19.997	1	1	1	1	1	1	1	1	1	1	1	1
Pla2g2d	0	0	0	0	0	0	0.6978			GO:0030154~cell differentiation	1	1	1	1	0.0106857	4.21317	1	1	1	1	1	1	1	1	1	1	1	1
Cldn8	0	0	0	0	0	-1.1872	0			GO:0070995~NADPH oxidation	1	1	1	1	0.0120308	159.476	1	1	1	1	1	1	1	1	1	1	1	1
Socs3	0	0	0	0	0	-1.0077	0			GO:0009404~toxin metabolic process	1	1	1	1	0.0133589	143.529	1	1	1	1	1	1	1	1	1	1	1	1
Gsdmc4	0	0	0	0	0	-0.7997	0			GO:0046322~negative regulation of fatty acid oxidation	1	1	1	1	0.0160099	119.607	1	1	1	1	1	1	1	1	1	1	1	1
Ttr	0	0	0	0	0	0	0			GO:0006816~calcium ion transport	1	1	1	1	0.0167655	14.5468	1	1	0.0303288	10.7187	1	1	1	1	1	1	1	1
Tnfaip8	0	0	0	0	0.835	0	0			WP1262~Aflatoxin B1 metabolism	1	1	1	1	0.0176674	105.835	1	1	1	1	1	1	1	1	1	1	1	1
Vmn1r13	-0.4795	0	0	0	0	0	0			GO:0071711~basement membrane organization	1	1	1	1	0.0239221	79.7381	1	1	1	1	1	1	1	1	1	1	1	1
Sprr2a2	0	0	0	0	0	-0.5764	0			GO:0019065~receptor-mediated endocytosis of virus by host cell	1	1	1	1	0.0252348	75.5414	1	1	1	1	1	1	1	1	1	1	1	1
Rnf213	-0.741	0	0	0	0	0	0			GO:0007411~axon guidance	1	1	1	1	0.0262171	11.4517	1	1	1	1	1	1	1	1	1	1	1	1
Sprr2a3	0	0	0	0	0	-0.7436	0			GO:0017144~drug metabolic process	1	1	1	1	0.0265458	71.7643	1	1	1	1	1	1	1	1	1	1	1	1
Ifit1bl1	-0.7439	0	0	0	0	0	0			GO:0006897~endocytosis	1	1	1	1	0.028583	10.9286	1	1	1	1	1	1	1	1	1	1	1	1
Gm11225	0	0	0	0	0	0	-0.7187			mmu04270:Vascular smooth muscle contraction	1	1	1	1	0.0329508	9.85965	1	1	1	1	1	1	1	1	1	1	1	1
Gsdmcl2	0	0	0	0	0	-0.9904	0			GO:0001935~endothelial cell proliferation	1	1	1	1	0.0382688	49.4926	1	1	1	1	1	1	1	1	1	1	1	1
Ccl21a	0	0	0	1.2587	0	0	0			mmu00430:Taurine and hypotaurine metabolism	1	1	1	1	0.0431751	43.0239	1	1	1	1	1	1	1	1	1	1	1	1
Gm37357	-1.1824	0	0	0	0	0	0			GO:0002040~sprouting angiogenesis	1	1	1	1	0.0472926	39.869	1	1	1	1	1	1	1	1	1	1	1	1
Gm43412	-1.2698	0	0	0	0	0	0			GO:0032570~response to progesterone	1	1	1	1	0.048575	38.7915	1	1	1	1	1	1	1	1	1	1	1	1
X1700097M23Rik	0	0	0	0.8322	0	0	0			GO:0006693~prostaglandin metabolic process	1	1	1	1	0.0498558	37.7707	1	1	1	1	1	1	1	1	1	1	1	1
Utp20	0	-0.6508	0	0	0	0	0			GO:1904707~positive regulation of vascular smooth muscle cell proliferation	1	1	1	1	0.0549623	34.1735	1	1	1	1	1	1	1	1	1	1	1	1
Mettl1	0	-0.9384	0	0	0	0	0			GO:0008277~regulation of G-protein coupled receptor protein signaling pathway	1	1	1	1	0.0575056	32.6201	1	1	1	1	1	1	1	1	1	1	1	1
Odc1	0	-0.4959	0	0	0	0	0			GO:0043409~negative regulation of MAPK cascade	1	1	1	1	0.0613083	30.538	1	1	1	1	1	1	1	1	1	1	1	1
Gzmb	0	-0.615	0	0	0	0	0			GO:0051480~regulation of cytosolic calcium ion concentration	1	1	1	1	0.0638351	29.2915	1	1	1	1	1	1	1	1	1	1	1	1
Srgn	0	-0.3545	0	0	0	0	0			mmu05208:Chemical carcinogenesis - reactive oxygen species	1	1	1	1	0.0716512	6.39545	1	1	1	1	1	1	1	1	1	1	1	1
Upp1	0	-1.0727	0	0	0	0	0			mmu05202:Transcriptional misregulation in cancer	1	1	1	1	0.0727807	6.33835	1	1	1	1	1	1	1	1	1	1	1	1
Pfkp	0	-0.6678	0	0	0	0	0			GO:0001937~negative regulation of endothelial cell proliferation	1	1	1	1	0.0738773	25.1805	1	1	1	1	1	1	1	1	0.04445	41.4737	1	1
Psme1	0	-0.3995	0	0	0	0	0			GO:0001570~vasculogenesis	1	1	1	1	0.0973136	18.8853	1	1	1	1	1	1	1	1	1	1	1	1
Pabpc1	0	-0.2702	0	0	0	0	0			GO:2000669~negative regulation of dendritic cell apoptotic process	1	1	1	1	1	1	0.0103064	186.056	1	1	1	1	1	1	1	1	1	1
Vdr	0	-1.9163	0	0	0	0	0			mmu05160:Hepatitis C	1	1	1	1	1	1	0.0165109	13.6242	1	1	1	1	1	1	1	1	1	1
Lnpep	0	-0.4852	0	0	0	0	0			GO:0031100~animal organ regeneration	1	1	1	1	1	1	0.062761	29.7689	1	1	1	1	1	1	1	1	1	1
Satb1	0	-0.6628	0	0	0	0	0			GO:0050766~positive regulation of phagocytosis	1	1	1	1	1	1	0.0832235	22.2156	1	1	1	1	1	1	1	1	1	1
Hsp90ab1	0	-0.2879	0	0	0	0	0			mmu04918:Thyroid hormone synthesis	1	1	1	1	1	1	0.0869369	20.2523	1	1	1	1	1	1	1	1	1	1
Dusp1	0	-1.0472	0	0	0	0	0			GO:0045860~positive regulation of protein kinase activity	1	1	1	1	1	1	0.0879754	20.964	1	1	1	1	1	1	1	1	1	1
Dnase1l3	0	-0.5396	0	0	0	0	0			GO:0006749~glutathione metabolic process	1	1	1	1	1	1	0.0903425	20.3896	1	1	1	1	1	1	1	1	1	1
Shmt2	0	-0.52	0	0	0	0	0			GO:0042742~defense response to bacterium	1	1	1	1	1	1	0.0915788	5.66667	1	1	1	1	1	1	1	1	1	1
Ifitm3	0	-0.2647	0	0	0	0	0			GO:0040008~regulation of growth	1	1	1	1	1	1	0.0997518	18.3759	1	1	1	1	1	1	1	1	1	1
Lcn2	0	-0.424	0	0	0	0	0			mmu01230:Biosynthesis of amino acids	1	1	1	1	1	1	1	1	0.0011566	18.2116	1	1	1	1	1	1	1	1
Il1rn	0	-0.802	0	0	0	0	0			mmu04657:IL-17 signaling pathway	1	1	1	1	1	1	1	1	0.00185202	15.4701	1	1	1	1	1	1	1	1
Psma7	0	-0.3499	0	0	0	0	0			mmu01200:Carbon metabolism	1	1	1	1	1	1	1	1	0.00391376	11.8902	1	1	1	1	1	1	1	1
Rbm3	0	-0.3668	0	0	0	0	0			GO:0006564~L-serine biosynthetic process	1	1	1	1	1	1	1	1	0.00734561	264.395	1	1	1	1	1	1	1	1
Pkm	0	-0.3362	0	0	0	0	0			GO:0051384~response to glucocorticoid	1	1	1	1	1	1	1	1	0.00756882	22.3432	1	1	1	1	1	1	1	1
Mif	0	-0.6893	0	0	0	0	0			GO:0071407~cellular response to organic cyclic compound	1	1	1	1	1	1	1	1	0.00885058	20.6022	1	1	1	1	1	1	1	1
Ccl5	0	-0.4855	0	0	0	0	0			GO:0071347~cellular response to interleukin-1	1	1	1	1	1	1	1	1	0.00998768	19.346	1	1	1	1	0.0633552	28.8293	1	1
Larp1	0	-0.4215	0	0	0	0	0			GO:0006563~L-serine metabolic process	1	1	1	1	1	1	1	1	0.0128203	151.083	1	1	1	1	1	1	1	1
Ccr7	0	-1.0383	0	0	0	0	0			GO:0033138~positive regulation of peptidyl-serine phosphorylation	1	1	1	1	1	1	1	1	0.0154209	15.4016	1	1	1	1	1	1	1	1
Fgl2	0	-0.7758	0	0	0	0	0			GO:0051248~negative regulation of protein metabolic process	1	1	1	1	1	1	1	1	0.0182657	105.758	1	1	1	1	1	1	1	1
Rcc2	0	-0.5602	0	0	0	0	0			GO:0006544~glycine metabolic process	1	1	1	1	1	1	1	1	0.0182657	105.758	1	1	1	1	1	1	1	1
Ramp3	0	-1.6967	0	0	0	0	0			GO:0010739~positive regulation of protein kinase A signaling	1	1	1	1	1	1	1	1	0.0236818	81.3522	1	1	1	1	1	1	1	1
Zfp36l2	0	-0.6098	0	0	0	0	0			GO:2000343~positive regulation of chemokine (C-X-C motif) ligand 2 production	1	1	1	1	1	1	1	1	0.0272764	70.5053	1	1	1	1	1	1	1	1
Calhm6	0	-0.8477	0	0	0	0	0			GO:0042119~neutrophil activation	1	1	1	1	1	1	1	1	0.0272764	70.5053	1	1	1	1	1	1	1	1
Phgdh	0	-0.6079	0	0	0	0	0			GO:0010820~positive regulation of T cell chemotaxis	1	1	1	1	1	1	1	1	0.0272764	70.5053	1	1	1	1	1	1	1	1
Cebpb	0	-0.4865	0	0	0	0	-0.9422			GO:1900153~positive regulation of nuclear-transcribed mRNA catabolic process, deadenylation-dependent decay	1	1	1	1	1	1	1	1	0.0290688	66.0987	1	1	1	1	1	1	1	1
Spop	0	-0.4707	0	0	0	0	0			GO:0006417~regulation of translation	1	1	1	1	1	1	1	1	0.0299532	10.7916	1	1	1	1	1	1	1	1
Cxcl2	0	-1.0733	0	0	0	0	0			GO:2000767~positive regulation of cytoplasmic translation	1	1	1	1	1	1	1	1	0.0308581	62.2105	1	1	1	1	1	1	1	1
Fcgr4	0	-0.5833	0	0	0	0	0			GO:0061621~canonical glycolysis	1	1	1	1	1	1	1	1	0.0308581	62.2105	1	1	1	1	1	1	1	1
Serpina3f	0	-1.5797	0	0	0	0	-1.0171			GO:0030336~negative regulation of cell migration	1	1	1	1	1	1	1	1	0.032622	10.3011	1	1	1	1	1	1	1	1
AW112010	0	-0.346	0	0	0	0	0			WP3632~Lung fibrosis	1	1	1	1	1	1	1	1	0.0351174	9.61796	1	1	1	1	1	1	1	1
Eif5a	0	-0.356	0	0	0	0	0			mmu04668:TNF signaling pathway	1	1	1	1	1	1	1	1	0.0360891	9.54903	1	1	1	1	1	1	1	1
Rps2.ps10	0	-0.3989	0	0	0	0	0			GO:0019835~cytolysis	1	1	1	1	1	1	1	1	0.0415264	45.9817	1	1	1	1	1	1	1	1
Mxd1	0	-0.6166	-0.8041	0	0	0	0			GO:0007204~positive regulation of cytosolic calcium ion concentration	1	1	1	1	1	1	1	1	0.0424427	8.91218	1	1	1	1	1	1	1	1
Hspb1	0	0	-0.7883	0	0	0	0			GO:0045070~positive regulation of viral genome replication	1	1	1	1	1	1	1	1	0.0520804	36.4682	1	1	1	1	1	1	1	1
Ndrg1	0	-1.1541	-1.3331	0	0	0	0			GO:0032870~cellular response to hormone stimulus	1	1	1	1	1	1	1	1	0.0555732	34.1154	1	1	1	1	1	1	1	1
Stxbp5	0	0	-0.9844	0	0	0	0			GO:0034341~response to interferon-gamma	1	1	1	1	1	1	1	1	0.0573149	33.0493	0.0677942	27.9083	1	1	1	1	1	1
Tmcc3	0	0	-1.3618	0	0	0	0			GO:2000379~positive regulation of reactive oxygen species metabolic process	1	1	1	1	1	1	1	1	0.0625213	30.2165	1	1	1	1	1	1	1	1
Ddit4	0	0	-1.1091	0	0	0	0			GO:0006096~glycolytic process	1	1	1	1	1	1	1	1	0.0711364	26.4395	1	1	1	1	1	1	1	1
Igfbp3	0	0	-0.9881	0	0	0	0			GO:0042327~positive regulation of phosphorylation	1	1	1	1	1	1	1	1	0.0728502	25.7946	1	1	1	1	1	1	1	1
Wars	0	-1.0437	-1.6083	0	0	0	0			GO:0012501~programmed cell death	1	1	1	1	1	1	1	1	0.0762685	24.5949	1	1	1	1	1	1	1	1
Vcan	0	0	-1.1706	0	0	0	0			GO:0070059~intrinsic apoptotic signaling pathway in response to endoplasmic reticulum stress	1	1	1	1	1	1	1	1	0.0762685	24.5949	1	1	1	1	1	1	1	1
Ciita	0	0	-1.6671	0	0	0	0			GO:0014911~positive regulation of smooth muscle cell migration	1	1	1	1	1	1	1	1	0.0779731	24.0359	1	1	1	1	1	1	1	1
Pim1	0	0	-0.7374	0	0	0	0			mmu05152:Tuberculosis	1	1	1	1	1	1	1	1	0.0825257	5.99467	1	1	1	1	1	1	1	1
Fkbp5	0	0	-0.9816	0	0	0	0			GO:0045071~negative regulation of viral genome replication	1	1	1	1	1	1	1	1	0.0881363	21.1516	1	1	1	1	1	1	1	1
Tapbp	0	0	-0.5201	0	0	0	0			GO:0043507~positive regulation of JUN kinase activity	1	1	1	1	1	1	1	1	0.0998557	18.554	1	1	1	1	1	1	1	1
Pfkfb3	0	0	-0.8015	0	0	0	0			GO:0042832~defense response to protozoan	1	1	1	1	1	1	1	1	1	1	1.72506e-06	55.8167	3.14378e-08	139.542	1	1	1	1
Itgb6	0	0	-0.9002	0	0	0	0			GO:0043065~positive regulation of apoptotic process	1	1	1	1	1	1	1	1	1	1	0.000176478	8.16118	1	1	1	1	0.0732217	4.03575
Zbp1	-0.6415	-0.4791	-0.7119	0	0	0	0			GO:0042771~intrinsic apoptotic signaling pathway in response to DNA damage by p53 class mediator	1	1	1	1	1	1	1	1	1	1	0.00236978	40.5939	1	1	1	1	1	1
Trp53inp1	0	0	-0.9637	0	0	0	0			GO:0050830~defense response to Gram-positive bacterium	1	1	1	1	1	1	1	1	1	1	0.00853148	9.30278	0.000529098	23.2569	1	1	1	1
Glipr2	0	0	-0.7281	0	0	0	0			GO:0010273~detoxification of copper ion	1	1	1	1	1	1	1	1	1	1	0.0130682	148.844	1	1	1	1	1	1
Rnf19b	0	0	-0.9828	0	0	0	0			GO:0051607~defense response to virus	1	1	1	1	1	1	1	1	1	1	0.0150369	7.53643	0.0167662	14.1308	0.0149084	14.962	1	1
Gbp9	0	0	-0.9996	0	0	0	0			GO:0002534~cytokine production involved in inflammatory response	1	1	1	1	1	1	1	1	1	1	0.0195395	99.2296	1	1	1	1	1	1
Cxcl9	1.0971	-0.8931	-1.1389	0	0	0	0			GO:0001933~negative regulation of protein phosphorylation	1	1	1	1	1	1	1	1	1	1	0.0210163	13.1333	1	1	1	1	1	1
Eln	0	0	-0.978	0	0	0	0			GO:0045926~negative regulation of growth	1	1	1	1	1	1	1	1	1	1	0.0259694	74.4222	1	1	1	1	1	1
Emp1	0	0	-0.7919	0	0	0	0			GO:0061635~regulation of protein complex stability	1	1	1	1	1	1	1	1	1	1	0.0281035	68.6974	1	1	1	1	1	1
Nupr1	0	-1.2232	-0.9639	0	0	0	0			GO:0071294~cellular response to zinc ion	1	1	1	1	1	1	1	1	1	1	0.0344785	55.8167	1	1	1	1	1	1
Ido1	0	0	-1.9983	0	0	0	0			GO:0007263~nitric oxide mediated signal transduction	1	1	1	1	1	1	1	1	1	1	0.0344785	55.8167	1	1	1	1	1	1
Mt2	0	-1.4695	-1.4812	0	0	0	0			GO:0045820~negative regulation of glycolytic process	1	1	1	1	1	1	1	1	1	1	0.0344785	55.8167	1	1	1	1	1	1
Mt1	0	-0.9205	-1.2181	0	0	0	0			GO:0043011~myeloid dendritic cell differentiation	1	1	1	1	1	1	1	1	1	1	0.0491949	38.829	1	1	1	1	1	1
Ccl22	0	0	-1.2264	-0.9723	0	0	0			GO:0071280~cellular response to copper ion	1	1	1	1	1	1	1	1	1	1	0.0512793	37.2111	1	1	1	1	1	1
Loxl1	0	0	-0.8514	0	0	0	0			GO:0006882~cellular zinc ion homeostasis	1	1	1	1	1	1	1	1	1	1	0.0533592	35.7227	1	1	1	1	1	1
AA467197	0	-1.4539	-1.5197	-0.8968	0	0	0			GO:0032496~response to lipopolysaccharide	1	1	1	1	1	1	1	1	1	1	0.063176	7.16364	1	1	1	1	1	1
Gbp8	0	0	-1.8006	0	0	0	0			GO:0071276~cellular response to cadmium ion	1	1	1	1	1	1	1	1	1	1	0.0718789	26.2667	1	1	1	1	1	1
Ubd	0	-1.3494	-1.5211	0	0	0	0			GO:0061077~chaperone-mediated protein folding	1	1	1	1	1	1	1	1	1	1	0.0779731	24.1369	1	1	1	1	1	1
Dennd3	0	0	-0.861	0	0	0	0			GO:0048147~negative regulation of fibroblast proliferation	1	1	1	1	1	1	1	1	1	1	0.0880433	21.2635	1	1	1	1	1	1
Tgm2	0	-0.9759	-1.0796	0	0	0	0			GO:0071479~cellular response to ionizing radiation	1	1	1	1	1	1	1	1	1	1	0.0920412	20.297	1	1	1	1	1	1
Akap12	0	0	-0.6304	0	0	0	0			GO:0002218~activation of innate immune response	1	1	1	1	1	1	1	1	1	1	0.0920412	20.297	1	1	1	1	1	1
Batf2	0	0	-2.1974	0	0	0	0			GO:0071902~positive regulation of protein serine/threonine kinase activity	1	1	1	1	1	1	1	1	1	1	0.098006	19.0014	1	1	1	1	1	1
Olfr56	0	0	-1.7795	0	0	0	0			GO:0001974~blood vessel remodeling	1	1	1	1	1	1	1	1	1	1	0.0999857	18.6056	1	1	1	1	1	1
Rap1gap	0	0	-0.9734	0	0	0	0			GO:0035458~cellular response to interferon-beta	1	1	1	1	1	1	1	1	1	1	1	1	9.46177e-25	219.607	0.00105841	58.1311	1	1
Serpina3g	0	-1.1635	-1.0934	0	0	0	0			GO:0044406~adhesion of symbiont to host	1	1	1	1	1	1	1	1	1	1	1	1	4.21156e-08	496.148	1	1	1	1
Gvin1	0	0	-0.849	0	0	0	0			GO:0071222~cellular response to lipopolysaccharide	1	1	1	1	1	1	1	1	1	1	1	1	0.00186405	15.0348	1	1	1	1
Irgm1	0	0	-1.0473	0	0	0	0			GO:0060335~positive regulation of interferon-gamma-mediated signaling pathway	1	1	1	1	1	1	1	1	1	1	1	1	0.00674935	279.083	1	1	1	1
Fbxo31	0	0	-0.8576	0	0	0	0			mmu04621:NOD-like receptor signaling pathway	1	1	1	1	1	1	1	1	1	1	1	1	0.0142335	14.072	1	1	1	1
Mocs1	0	0	-1.0029	0	0	0	0			GO:0060339~negative regulation of type I interferon-mediated signaling pathway	1	1	1	1	1	1	1	1	1	1	1	1	0.0209496	89.3067	1	1	1	1
Il18bp	0	0	-0.8015	0	0	0	0			WP1253~Type II interferon signaling (IFNG)	1	1	1	1	1	1	1	1	1	1	1	1	1	1	1.23484e-05	68.1515	1	1
Ifi204	0	0	-0.9122	0	0	0	0			GO:0006149~deoxyinosine catabolic process	1	1	1	1	1	1	1	1	1	1	1	1	1	1	0.00397535	472.8	1	1
Gm4070	0	0	-0.8263	0	0	0	0			GO:0006148~inosine catabolic process	1	1	1	1	1	1	1	1	1	1	1	1	1	1	0.00397535	472.8	1	1
Gm43302	0	0	-1.408	0	0	0	0			GO:0006161~deoxyguanosine catabolic process	1	1	1	1	1	1	1	1	1	1	1	1	1	1	0.00476864	394	1	1
Gbp4	0	-0.8218	-1.683	0	0	0	-0.624			GO:0006157~deoxyadenosine catabolic process	1	1	1	1	1	1	1	1	1	1	1	1	1	1	0.00476864	394	1	1
H2.DMb1	0	0	-0.9126	0	0	0	0			GO:0006154~adenosine catabolic process	1	1	1	1	1	1	1	1	1	1	1	1	1	1	0.00556133	337.714	1	1
Gm12250	0	0	-1.9189	0	0	0	0			GO:0046059~dAMP catabolic process	1	1	1	1	1	1	1	1	1	1	1	1	1	1	0.00556133	337.714	1	1
Gm2564	0	0	-1.0736	0	0	0	0			GO:0060333~interferon-gamma-mediated signaling pathway	1	1	1	1	1	1	1	1	1	1	1	1	1	1	0.00556133	337.714	1	1
Gm26880	0	0	-0.916	0	0	0	0			GO:0006204~IMP catabolic process	1	1	1	1	1	1	1	1	1	1	1	1	1	1	0.00635344	295.5	1	1
AU020206	0	0	-0.6556	0	0	0	0			GO:0046038~GMP catabolic process	1	1	1	1	1	1	1	1	1	1	1	1	1	1	0.00714495	262.667	1	1
Gm26809	0	-0.5378	-0.784	0	0	-0.768	0			GO:0006196~AMP catabolic process	1	1	1	1	1	1	1	1	1	1	1	1	1	1	0.00793588	236.4	1	1
Gm43305	0	0	-1.1493	0	0	0	0			GO:0046055~dGMP catabolic process	1	1	1	1	1	1	1	1	1	1	1	1	1	1	0.00793588	236.4	1	1
Gm9973	0	-0.81	-0.8532	0	0	0	0			GO:0034340~response to type I interferon	1	1	1	1	1	1	1	1	1	1	1	1	1	1	0.00872621	214.909	1	1
Gm48942	0	-0.5459	-0.7502	0	0	0	0			GO:0000255~allantoin metabolic process	1	1	1	1	1	1	1	1	1	1	1	1	1	1	0.00951595	197	1	1
AC160336.1	0	-0.5179	-0.7747	0	0	0	0			GO:0045893~positive regulation of transcription, DNA-templated	1	1	1	1	1	1	1	1	1	1	1	1	1	1	0.0175748	6.64045	1	1
Cd274	0	0	-1.5345	0	-2.139	0	0			GO:0045648~positive regulation of erythrocyte differentiation	1	1	1	1	1	1	1	1	1	1	1	1	1	1	0.0220719	84.4286	1	1
Cdkn1a	0	-0.9715	-0.9763	0	-1.8864	0	0			GO:0043124~negative regulation of I-kappaB kinase/NF-kappaB signaling	1	1	1	1	1	1	1	1	1	1	1	1	1	1	0.037557	49.25	1	1
Samhd1	-0.7743	-0.5334	-1.0113	0	-1.5982	0	0			GO:0032728~positive regulation of interferon-beta production	1	1	1	1	1	1	1	1	1	1	1	1	1	1	0.0383251	48.2449	1	1
Gbp3	0	-0.7061	-1.1668	0	-0.9729	0	0			GO:0045739~positive regulation of DNA repair	1	1	1	1	1	1	1	1	1	1	1	1	1	1	0.0406263	45.4615	1	1
Gbp2	0	-1.6211	-1.7128	0	-1.3402	-1.3902	-0.8473			mmu04710:Circadian rhythm	1	1	1	1	1	1	1	1	1	1	1	1	1	1	0.042542	42.819	1	1
Errfi1	0	-1.083	-0.9989	0	-1.1634	0	-1.26			GO:0042752~regulation of circadian rhythm	1	1	1	1	1	1	1	1	1	1	1	1	1	1	0.0528119	34.7647	1	1
Tap1	0	-0.4902	-0.8979	0	-1.4819	-1.1379	0			GO:0032922~circadian regulation of gene expression	1	1	1	1	1	1	1	1	1	1	1	1	1	1	0.0558356	32.8333	1	1
Gbp7	0	-0.7031	-1.1181	0	-1.8628	0	0			GO:0006919~activation of cysteine-type endopeptidase activity involved in apoptotic process	1	1	1	1	1	1	1	1	1	1	1	1	1	1	0.0618558	29.55	1	1
Iigp1	0	-1.041	-1.4523	0	-2.1152	0	0			WP297~IL-7 signaling pathway	1	1	1	1	1	1	1	1	1	1	1	1	1	1	0.0665409	25.5568	1	1
Gm4841	0	0	-1.5264	0	-2.3248	0	0			GO:0045944~positive regulation of transcription from RNA polymerase II promoter	1	1	1	1	1	1	1	1	1	1	1	1	1	1	0.0686072	3.88816	1	1
Gm4951	0	0	-1.3288	0	-1.369	0	0			GO:0006355~regulation of transcription, DNA-templated	1	1	1	1	1	1	1	1	1	1	1	1	1	1	0.0714914	3.82215	1	1
Nlrc5	0	-0.7061	-1.2196	0	-1.4076	0	0			GO:0042632~cholesterol homeostasis	1	1	1	1	1	1	1	1	1	1	1	1	1	1	0.0767493	23.64	1	1
Igtp	0	-0.797	-1.3186	0	-1.6228	0	0			mmu05321:Inflammatory bowel disease	1	1	1	1	1	1	1	1	1	1	1	1	1	1	0.0860743	20.7189	1	1
Ifi47	-0.6273	-0.5799	-1.0346	0	-2.0528	0	0			GO:0043951~negative regulation of cAMP-mediated signaling	1	1	1	1	1	1	1	1	1	1	1	1	1	1	1	1	0.00105058	61.0142
Tgtp2	0	-0.765	-1.2886	0	-1.8552	0	0			GO:0050852~T cell receptor signaling pathway	1	1	1	1	1	1	1	1	1	1	1	1	1	1	1	1	0.00221602	15.1538
Tgtp1	0	-0.8628	-1.4266	0	-1.9328	0	0			GO:0045892~negative regulation of transcription, DNA-templated	1	1	1	1	1	1	1	1	1	1	1	1	1	1	1	1	0.00638819	4.08604
F830016B08Rik	0	0	-0.9679	0	-1.5811	0	0			GO:0071228~cellular response to tumor cell	1	1	1	1	1	1	1	1	1	1	1	1	1	1	1	1	0.00759528	257.615
Gbp6	0	0	-1.1568	0	-1.3987	0	0			GO:0000122~negative regulation of transcription from RNA polymerase II promoter	1	1	1	1	1	1	1	1	1	1	1	1	1	1	1	1	0.011126	3.17065
Erbb3	0	0	0	0	-0.8452	0	0			GO:1904030~negative regulation of cyclin-dependent protein kinase activity	1	1	1	1	1	1	1	1	1	1	1	1	1	1	1	1	0.0126274	154.569
Irf1	0	-0.8035	0	0	-1.6658	0	0			GO:0042127~regulation of cell proliferation	1	1	1	1	1	1	1	1	1	1	1	1	1	1	1	1	0.0168396	7.25677
Glrx	0	0	0	0	-1.3869	0	0			GO:0043508~negative regulation of JUN kinase activity	1	1	1	1	1	1	1	1	1	1	1	1	1	1	1	1	0.0398598	48.3029
Miox	0	0	0	0	-0.9036	0	0			GO:0032633~interleukin-4 production	1	1	1	1	1	1	1	1	1	1	1	1	1	1	1	1	0.0422986	45.4615
Vwa5a	0	0	0	0	-0.8236	0	0			GO:0006979~response to oxidative stress	1	1	1	1	1	1	1	1	1	1	1	1	1	1	1	1	0.0504833	8.16387
Xdh	0	0	-0.8122	0	-1.1384	-0.9487	0			GO:0006325~chromatin organization	1	1	1	1	1	1	1	1	1	1	1	1	1	1	1	1	0.0512828	4.68392
Npas2	0	0	0	0	-2.2306	0	0			GO:0061028~establishment of endothelial barrier	1	1	1	1	1	1	1	1	1	1	1	1	1	1	1	1	0.0519934	36.8022
Stat1	0	0	-0.5669	0	-0.6748	0	0			GO:0032481~positive regulation of type I interferon production	1	1	1	1	1	1	1	1	1	1	1	1	1	1	1	1	0.061592	30.9138
Nek7	0	0	0	0	-0.723	0	0			GO:0006338~chromatin remodeling	1	1	1	1	1	1	1	1	1	1	1	1	1	1	1	1	0.0630241	7.20043
H6pd	0	0	0	0	-0.6696	0	0			GO:0050860~negative regulation of T cell receptor signaling pathway	1	1	1	1	1	1	1	1	1	1	1	1	1	1	1	1	0.0639767	29.7249
Rora	0	0	0	0	-0.9045	0	0			GO:0032727~positive regulation of interferon-alpha production	1	1	1	1	1	1	1	1	1	1	1	1	1	1	1	1	0.0639767	29.7249
Isg15	0	0	0	0	-1.11	0	0			GO:0031507~heterochromatin assembly	1	1	1	1	1	1	1	1	1	1	1	1	1	1	1	1	0.0663555	28.6239
Snx10	0	0	-0.8534	0	-0.9816	0	0			GO:0031018~endocrine pancreas development	1	1	1	1	1	1	1	1	1	1	1	1	1	1	1	1	0.0663555	28.6239
Cyren	0	0	0	0	-1.361	0	0			mmu04210:Apoptosis	1	1	1	1	1	1	1	1	1	1	1	1	1	1	1	1	0.0664702	6.83976
Ces1d	0	0	0	0	-0.979	0	0			mmu05206:MicroRNAs in cancer	1	1	1	1	1	1	1	1	1	1	1	1	1	1	1	1	0.0667429	4.09332
Irgm2	0	0	0	0	-0.9263	0	0			GO:0048247~lymphocyte chemotaxis	1	1	1	1	1	1	1	1	1	1	1	1	1	1	1	1	0.0758114	24.9305
Psmb9	0	0	0	0	-0.9592	-0.7985	0			GO:0050900~leukocyte migration	1	1	1	1	1	1	1	1	1	1	1	1	1	1	1	1	0.0805042	23.4196
Pnp	0	0	0	0	-1.0593	0	0			GO:1904706~negative regulation of vascular smooth muscle cell proliferation	1	1	1	1	1	1	1	1	1	1	1	1	1	1	1	1	0.0828417	22.7308
Trim11	0	0	0	-1.3161	0	0	0			GO:0007049~cell cycle	1	1	1	1	1	1	1	1	1	1	1	1	1	1	1	1	0.0830697	2.96337
Pdcd4	0	0	0	-1.2843	0	0	0			GO:0000079~regulation of cyclin-dependent protein serine/threonine kinase activity	1	1	1	1	1	1	1	1	1	1	1	1	1	1	1	1	0.0851735	22.0813
Ctla4	0	0	0	-1.3168	0	0	0			GO:0002548~monocyte chemotaxis	1	1	1	1	1	1	1	1	1	1	1	1	1	1	1	1	0.0898196	20.8877
Slc43a1	0	0	0	-1.5368	0	0	0
Syt13	0	0	0	-2.1704	0	0	0
Ptgr1	0	0	0	-1.771	0	0	0
Sytl1	0	0	0	-1.6441	0	0	0
Eif2ak3	0	0	0	-2.0732	0	0	0
Ccl17	0	0	0	-1.3793	0	0	0
Neil1	0	0	0	-1.4258	0	0	0
Col27a1	0	0	0	-1.3619	0	0	0
Rnf157	0	0	0	-1.2976	0	0	0
Rn7sk	0	0	0	-2.5688	0	0	0
Gramd3	0	0	0	-1.0235	0	0	0
Cdkn1b	0	0	0	-0.833	0	0	0
Tube1	0	0	0	-1.0378	0	0	0
Ifngr1	0	0	0	-0.9022	0	0	0
Itk	0	0	0	-0.9709	0	0	0
Pde4d	0	0	0	-1.082	0	0	0
Emb	0	0	0	-0.8456	0	0	0
Xrcc6	0	0	0	-0.9913	0	0	0
Desi1	0	0	0	-1.1237	0	0	0
Sik1	0	0	0	-0.9186	0	0	0
Nr3c1	0	0	0	-0.5422	0	0	0
Ccl20	0	0	0	-0.8265	0	0	0
Bcl2l11	0	0	0	-1.2067	0	0	0
Sla2	0	0	0	-1.0748	0	0	0
Slc7a11	0	0	0	-0.7245	0	0	0
Ptpn22	0	0	0	-0.812	0	0	-0.8753
Notch2	0	0	0	-0.7912	0	0	0
Mier1	0	0	0	-0.722	0	0	0
Epb41	0	0	0	-0.9978	0	0	0
Aff1	0	0	0	-0.7506	0	0	0
Actb	0	0	0	-0.5346	0	0	0
Pan3	0	0	0	-0.6929	0	0	0
Cux1	0	0	0	-0.6341	0	0	0
Zc3hav1	0	0	0	-0.4956	0	0	0
Cbx3	0	0	0	-0.4888	0	0	0
Edem1	0	0	0	-0.7631	0	0	0
Pde3b	0	0	0	-1.1276	0	0	0
Tsc22d3	0	-0.4601	0	-0.7355	0	0	0
Plekha2	0	0	0	-0.8368	0	0	0
Ppp1r21	0	0	0	-0.8638	0	0	0
Ppp1r16b	0	0	0.7891	-0.781	0	0	0
Arap2	0	0	0	-0.801	0	0	0
Txnip	0	0	-0.5369	-0.5641	0	0	0
Tex2	0	0	0	-1.0966	0	0	0
Tapt1	0	0	0	-1.0485	0	0	0
Kmt2d	0	0	0	-0.5476	0	0	0
Selplg	0	0	0	-0.5629	0	0	0
Gpr171	0	0	0	-1.086	0	0	0
P2ry10	0	0	0	-1.1969	0	0	0
Klf13	0	0	0	-0.5395	0	0	0
Nsd3	0	0	0	-0.6271	0	0	0
Patj	0	0	0	-0.932	0	0	0
Gm12940	0	0	0	-0.6932	0	0	0

## Sheet: Figure4B
tissue	up_percent	down_percent
Spleen	12.1673	-4.35459
Lung	8.82353	-4.19907
BM	1.91781	-1.96078
Colon	2.50569	-1.27226
Kidney	3.30843	-0.782014
iLN	0.753296	-0.19305
Thymus	4.27215	0

[truncated: 29 more sheets: Figure4C, Figure5A, Figure5B, Figure5C, Figure5D, Figure5E, Figure5F, Figure5G, Figure6A, Figure6B, Figure6C, Figure6D, Figure6F, Figure6H, Figure7BC, Figure7E, Figure7F, Supplemental_Figure1A, Supplemental_Figure1B, Supplemental_Figure1C …]
